# Supplementary material for: ﻿Revision of the Austrelatuspapuensis group with descriptions of 42 new species from New Guinea (Coleoptera, Dytiscidae, Copelatinae)
Source: Zookeys. 2024 May 10;1201:1–165. doi: 10.3897/zookeys.1201.116131 (PMC11101835; doi:10.3897/zookeys.1201.116131)
Supplement: XML Treatment for Austrelatus asteios [file zookeys.1201.116131-treatment2.xml]

<!DOCTYPE tp:taxon-treatment
  PUBLIC "-//TaxonX//DTD Taxonomic Treatment Publishing DTD v0 20100105//EN" "tax-treatment-NSO.dtd">
<tp:taxon-treatment xmlns:tp="http://www.plazi.org/taxpub"><tp:treatment-meta><kwd-group><label>Taxon classification</label><kwd>
                <named-content content-type="kingdom">Animalia</named-content>
              </kwd><kwd>
                <named-content content-type="order">Coleoptera </named-content>
              </kwd><kwd>
                <named-content content-type="family">Dytiscidae</named-content>
              </kwd></kwd-group><mixed-citation publication-type="journal"><person-group><name><surname>Shaverdo</surname><given-names>Helena</given-names></name><name><surname>Hendrich</surname><given-names>Lars</given-names></name><name><surname>Surbakti</surname><given-names>Suriani</given-names></name><name><surname>Panjaitan</surname><given-names>Rawati</given-names></name><name><surname>Balke</surname><given-names>Michael</given-names></name></person-group><article-title>﻿Revision of the <italic><tp:taxon-name><tp:taxon-name-part taxon-name-part-type="genus" reg="Austrelatus">Austrelatus</tp:taxon-name-part><tp:taxon-name-part taxon-name-part-type="species" reg="papuensis">papuensis</tp:taxon-name-part></tp:taxon-name></italic> group with descriptions of 42 new species from New Guinea (<tp:taxon-name><tp:taxon-name-part taxon-name-part-type="order">Coleoptera</tp:taxon-name-part></tp:taxon-name>, <tp:taxon-name><tp:taxon-name-part taxon-name-part-type="family">Dytiscidae</tp:taxon-name-part></tp:taxon-name>, <tp:taxon-name><tp:taxon-name-part taxon-name-part-type="subfamily">Copelatinae</tp:taxon-name-part></tp:taxon-name>)</article-title><source>Zookeys</source><day>10</day><month>05</month><year>2024</year><volume>1201</volume><fpage>1</fpage><lpage>165</lpage><pub-id pub-id-type="doi">10.3897/zookeys.1201.116131</pub-id></mixed-citation></tp:treatment-meta><tp:nomenclature><label>﻿﻿2.</label><tp:taxon-name>
              <object-id xmlns:xlink="http://www.w3.org/1999/xlink" content-type="arpha" xlink:type="simple">B1473A18-D168-50B2-97A9-8F1D9DF84E2B</object-id>
              <tp:taxon-name-part taxon-name-part-type="genus" reg="Austrelatus">Austrelatus</tp:taxon-name-part>
              <tp:taxon-name-part taxon-name-part-type="species" reg="asteios">asteios</tp:taxon-name-part>
              <object-id xmlns:xlink="http://www.w3.org/1999/xlink" content-type="zoobank" xlink:type="simple">https://zoobank.org/D024C45D-C054-4087-B4FD-C97B7CF02FEF</object-id>
            </tp:taxon-name><tp:taxon-status xmlns:xlink="http://www.w3.org/1999/xlink" xlink:type="simple">sp. nov.</tp:taxon-status><xref ref-type="fig" rid="F15">Figs 57</xref><xref ref-type="fig" rid="F63">, 105</xref><xref ref-type="fig" rid="F66">, 108</xref></tp:nomenclature><tp:treatment-sec sec-type="type locality" id="SECID0ERVBG"><title>Type locality.</title><p>Indonesia: West Papua Province: Manokwari Regency, Kebar, <named-content xmlns:xlink="http://www.w3.org/1999/xlink" content-type="dwc:verbatimCoordinates" xlink:type="simple"><named-content content-type="geo-json" specific-use="{&#34;type&#34;:&#34;Point&#34;,&#34;coordinates&#34;:[133.059250,-0.807750]}" id="NCID0E1VBG" xlink:type="simple">0°48'27.9"S, 133°03'33.3"E</named-content></named-content>, 584 m a.s.l.</p></tp:treatment-sec><tp:treatment-sec sec-type="type material" id="SECID0E6VBG"><title>Type material.</title><p><bold><italic>Holotype</italic></bold>: male “Indonesia: Papua Barat, Kebar, shaded deep sandy irritation roadside ditches, 584m, 6.xi.2013,”, “<named-content xmlns:xlink="http://www.w3.org/1999/xlink" content-type="dwc:verbatimCoordinates" xlink:type="simple"><named-content content-type="geo-json" specific-use="{&#34;type&#34;:&#34;Point&#34;,&#34;coordinates&#34;:[133.059235,-0.807753]}" id="NCID0ENWBG" xlink:type="simple">-0.80775253 133.05923529</named-content></named-content>, UNIPA Team (BH031)” (<named-content xmlns:xlink="http://www.w3.org/1999/xlink" content-type="dwc:institutional_code" xlink:title="Museum Zoologicum Bogoriense, Cibinong, West Java, Indonesia" xlink:href="http://grbio.org/institution/museum-zoologicum-bogoriense" xlink:type="simple">MZB</named-content>). <bold><italic>Paratypes</italic></bold>: 102 males, 78 females with the same label as the holotype, one male with an additional green text label “6249” (<named-content xmlns:xlink="http://www.w3.org/1999/xlink" content-type="dwc:institutional_code" xlink:title="Museum Zoologicum Bogoriense, Cibinong, West Java, Indonesia" xlink:href="http://grbio.org/institution/museum-zoologicum-bogoriense" xlink:type="simple">MZB</named-content>, <named-content xmlns:xlink="http://www.w3.org/1999/xlink" content-type="dwc:institutional_code" xlink:title="Naturhistorisches Museum Wien, Vienna, Austria" xlink:href="http://grbio.org/institution/naturhistorisches-museum-wien-0" xlink:type="simple">NHMW</named-content>, <named-content xmlns:xlink="http://www.w3.org/1999/xlink" content-type="dwc:institutional_code" xlink:title="SNSB-Zoologische Staatssammlung München, Munich, Germany" xlink:href="http://grbio.org/institution/zoologische-staatssammlung" xlink:type="simple">ZSM</named-content>). 1 male, 1 female “Indonesia: Papua Barat, Kebar Valley, 596m, 6.v.2015, <named-content xmlns:xlink="http://www.w3.org/1999/xlink" content-type="dwc:verbatimCoordinates" xlink:type="simple"><named-content content-type="geo-json" specific-use="{&#34;type&#34;:&#34;Point&#34;,&#34;coordinates&#34;:[133.268200,-0.840600]}" id="NCID0EYXBG" xlink:type="simple">-0,8406 133,2682</named-content></named-content>, UNIPA Team (BH059)” (<named-content xmlns:xlink="http://www.w3.org/1999/xlink" content-type="dwc:institutional_code" xlink:title="SNSB-Zoologische Staatssammlung München, Munich, Germany" xlink:href="http://grbio.org/institution/zoologische-staatssammlung" xlink:type="simple">ZSM</named-content>). 1 female “<abbrev xmlns:xlink="http://www.w3.org/1999/xlink" xlink:title="Indonesia" id="ABBRID0EFYBG" xlink:type="simple">IN</abbrev>: West Papua: Manokwari Reg., on road Manokwari-Kebar, near Munbrani vill., ca. 600 m, 8.V., <named-content xmlns:xlink="http://www.w3.org/1999/xlink" content-type="dwc:verbatimCoordinates" xlink:type="simple"><named-content content-type="geo-json" specific-use="{&#34;type&#34;:&#34;Point&#34;,&#34;coordinates&#34;:[133.381389,-0.772500]}" id="NCID0EMYBG" xlink:type="simple">00°46'21"S 133°22'53"E</named-content></named-content>, roadside ditch (2015-WP36)” (<named-content xmlns:xlink="http://www.w3.org/1999/xlink" content-type="dwc:institutional_code" xlink:title="Naturhistorisches Museum Wien, Vienna, Austria" xlink:href="http://grbio.org/institution/naturhistorisches-museum-wien-0" xlink:type="simple">NHMW</named-content>). 5 males, 4 females “Indonesia: Papua, Manokwari, 140m, 8.ii.2006, <named-content xmlns:xlink="http://www.w3.org/1999/xlink" content-type="dwc:verbatimCoordinates" xlink:type="simple"><named-content content-type="geo-json" specific-use="{&#34;type&#34;:&#34;Point&#34;,&#34;coordinates&#34;:[133.907467,-0.929200]}" id="NCID0E3YBG" xlink:type="simple">00.55.752S 133.54.448E</named-content></named-content>, UNIPA Team (BH 09)”, one male with an additional green label “4248” (<named-content xmlns:xlink="http://www.w3.org/1999/xlink" content-type="dwc:institutional_code" xlink:title="SNSB-Zoologische Staatssammlung München, Munich, Germany" xlink:href="http://grbio.org/institution/zoologische-staatssammlung" xlink:type="simple">ZSM</named-content>).</p></tp:treatment-sec><tp:treatment-sec sec-type="description" id="SECID0EJZBG"><title>Description.</title><p><bold><italic>Body size and form</italic></bold>: Beetle medium-sized, oblong-oval (Fig. <xref ref-type="fig" rid="F15">57</xref>).</p><p><bold><italic>Measurements</italic></bold>: <abbrev xmlns:xlink="http://www.w3.org/1999/xlink" xlink:title="total length, measured from front of head to apex of elytra" id="ABBRID0E6ZBG" xlink:type="simple">TL</abbrev> 5.7–6.6 mm, <abbrev xmlns:xlink="http://www.w3.org/1999/xlink" xlink:title="total length minus head length, measured from anterior margin of pronotum to apex of elytra" id="ABBRID0ED1BG" xlink:type="simple">TL-H</abbrev> 5.1–5.95 mm, <abbrev xmlns:xlink="http://www.w3.org/1999/xlink" xlink:title="maximum width of body measured at right angle to TL" id="ABBRID0EH1BG" xlink:type="simple">MW</abbrev> 2.7–3.2 mm, <abbrev xmlns:xlink="http://www.w3.org/1999/xlink" xlink:title="total length, measured from front of head to apex of elytra" id="ABBRID0EL1BG" xlink:type="simple">TL</abbrev>/<abbrev xmlns:xlink="http://www.w3.org/1999/xlink" xlink:title="maximum width of body measured at right angle to TL" id="ABBRID0EP1BG" xlink:type="simple">MW</abbrev> 2.06–2.12; <abbrev xmlns:xlink="http://www.w3.org/1999/xlink" xlink:title="pronotal length" id="ABBRID0ET1BG" xlink:type="simple">PL</abbrev> 0.8–0.95 mm, <abbrev xmlns:xlink="http://www.w3.org/1999/xlink" xlink:title="pronotal width at level of posterior margin" id="ABBRID0EX1BG" xlink:type="simple">PW</abbrev> 2.3–2.7 mm, <abbrev xmlns:xlink="http://www.w3.org/1999/xlink" xlink:title="pronotal length" id="ABBRID0E21BG" xlink:type="simple">PL</abbrev>/<abbrev xmlns:xlink="http://www.w3.org/1999/xlink" xlink:title="pronotal width at level of posterior margin" id="ABBRID0E61BG" xlink:type="simple">PW</abbrev> 0.35–0.36; <abbrev xmlns:xlink="http://www.w3.org/1999/xlink" xlink:title="minimum distance between eyes" id="ABBRID0ED2BG" xlink:type="simple">DBE</abbrev> 0.85–1 mm, <abbrev xmlns:xlink="http://www.w3.org/1999/xlink" xlink:title="minimum distance between eyes" id="ABBRID0EH2BG" xlink:type="simple">DBE</abbrev>/<abbrev xmlns:xlink="http://www.w3.org/1999/xlink" xlink:title="pronotal width at level of posterior margin" id="ABBRID0EL2BG" xlink:type="simple">PW</abbrev> 0.37–0.38. <bold><italic>Holotype</italic></bold>: <abbrev xmlns:xlink="http://www.w3.org/1999/xlink" xlink:title="total length, measured from front of head to apex of elytra" id="ABBRID0ES2BG" xlink:type="simple">TL</abbrev> 6.15 mm, <abbrev xmlns:xlink="http://www.w3.org/1999/xlink" xlink:title="total length minus head length, measured from anterior margin of pronotum to apex of elytra" id="ABBRID0EW2BG" xlink:type="simple">TL-H</abbrev> 5.55 mm, <abbrev xmlns:xlink="http://www.w3.org/1999/xlink" xlink:title="maximum width of body measured at right angle to TL" id="ABBRID0E12BG" xlink:type="simple">MW</abbrev> 2.9 mm, <abbrev xmlns:xlink="http://www.w3.org/1999/xlink" xlink:title="total length, measured from front of head to apex of elytra" id="ABBRID0E52BG" xlink:type="simple">TL</abbrev>/<abbrev xmlns:xlink="http://www.w3.org/1999/xlink" xlink:title="maximum width of body measured at right angle to TL" id="ABBRID0EC3BG" xlink:type="simple">MW</abbrev> 2.12; <abbrev xmlns:xlink="http://www.w3.org/1999/xlink" xlink:title="pronotal length" id="ABBRID0EG3BG" xlink:type="simple">PL</abbrev> 0.9 mm, <abbrev xmlns:xlink="http://www.w3.org/1999/xlink" xlink:title="pronotal width at level of posterior margin" id="ABBRID0EK3BG" xlink:type="simple">PW</abbrev> 2.5 mm, <abbrev xmlns:xlink="http://www.w3.org/1999/xlink" xlink:title="pronotal length" id="ABBRID0EO3BG" xlink:type="simple">PL</abbrev>/<abbrev xmlns:xlink="http://www.w3.org/1999/xlink" xlink:title="pronotal width at level of posterior margin" id="ABBRID0ES3BG" xlink:type="simple">PW</abbrev> 0.36; <abbrev xmlns:xlink="http://www.w3.org/1999/xlink" xlink:title="minimum distance between eyes" id="ABBRID0EW3BG" xlink:type="simple">DBE</abbrev> 0.95 mm, <abbrev xmlns:xlink="http://www.w3.org/1999/xlink" xlink:title="minimum distance between eyes" id="ABBRID0E13BG" xlink:type="simple">DBE</abbrev>/<abbrev xmlns:xlink="http://www.w3.org/1999/xlink" xlink:title="pronotal width at level of posterior margin" id="ABBRID0E53BG" xlink:type="simple">PW</abbrev> 0.38.</p><p><bold><italic>Colouration</italic></bold>: With piceous elytra and pronotum, yellowish red head, pronotal sides, and elytral basal band and yellowish between striae laterally (Fig. <xref ref-type="fig" rid="F15">57</xref>).</p><p>Head yellowish red medially, narrowly piceous behind eyes and brownish anteriorly. Pronotum piceous on disc and broadly yellowish red on sides, especially at anterior angles. Elytron piceous, with rather broad yellowish red basal band, usually extending between striae, especially laterally and yellowish between striae laterally and sometimes additionally apically, seldom whole elytron slightly yellowish, with distinct basal band. Scutellum reddish to piceous. Antennae, other head appendages, and pro- and mesolegs yellow, metalegs slightly darker proximally and distinctly distally. Ventral side yellowish red, darker on metaventrite, metacoxal plates and two last abdominal ventrites.</p><p><bold><italic>Surface sculpture</italic></bold>: Elytron with 11 complete dorsal striae, submarginal stria present, long: 11+1 (Fig. <xref ref-type="fig" rid="F15">57</xref>).</p><p>Head without strioles, with relatively dense punctation (spaces between punctures 1–3× size of punctures); punctures relatively fine (diameter of punctures usually equal to or smaller than diameter of microreticulation cells); microreticulation distinct. Pronotum with numerous, sparse strioles on lateral parts, only middle of disc without strioles, with punctation finer than on head and microreticulation fine. Elytron with 11 complete dorsal striae, striae 1 and 2, seldom 1–3, less strongly impressed dorsally; submarginal stria present, long, often reaching ½ of elytral length. Elytron with fine punctation and microreticulation.</p><p><bold><italic>Structures</italic></bold>: Head relatively broad. Pronotum trapezoid, its lateral margins convergent anteriorly. Base of prosternum rounded anteriorly, strongly convex medially; blade of prosternal process narrow.</p><p><bold><italic>Male</italic></bold>: Protibia straight, not modified. Proclaws relatively long, simple, subequal in length. Median lobe of aedeagus rather robust, apically thick, with two lobes of dorsal sclerite with broadly pointed apexes, more or less straight and subequal in length; left dorsal lobe with lateral margin not beaded, rather strongly concave at its apical 1/4; lateral side of left dorsal lobe completely covered with tiny spinulae situated in groups on scale-like structures; right dorsal lobe covered with large scale-like structures, with distinct median membranous area; lobes of ventral sclerite partly sclerotised, long, slightly visible in left lateral view; left ventral lobe with elongate, strong sclerotised area, with curved apex and slightly sclerotised part distinctly shorter, with dense setae apically; right ventral lobe longer than left one, partly sclerotised, with apex curved left and covered with setae sometimes distinctly sticking out in left lateral view. Parameres with dense, relatively long setae occupying slightly more than half of dorsal margin (Fig. <xref ref-type="fig" rid="F63">105</xref>).</p><p><bold><italic>Female</italic></bold>: As males.</p></tp:treatment-sec><tp:treatment-sec sec-type="Affinities" id="SECID0ET5BG"><title>Affinities.</title><p>The species belong to the medium-sized species with median lobe of the aedeagus that has scale- and spinula-like structures on the left dorsal lobe and among them, to the species with surface of left dorsal lobe completely covered by scale- and spinula-like structures in left lateral and ventral views. Based on body shape and size and general shape of the median lobe, it is similar and probably closely related to <italic><tp:taxon-name><tp:taxon-name-part taxon-name-part-type="genus" reg="Austrelatus">A.</tp:taxon-name-part><tp:taxon-name-part taxon-name-part-type="species" reg="epicharis">epicharis</tp:taxon-name-part></tp:taxon-name></italic> sp. nov. but differs from it in paler elytral colouration, more robust median lobe, and left dorsal lobe of the median lobe with apex thicker and lateral margin more strongly concave apically and therefore ventral lobes more visible in left lateral view. See also under <italic><tp:taxon-name><tp:taxon-name-part taxon-name-part-type="genus" reg="Austrelatus">A.</tp:taxon-name-part><tp:taxon-name-part taxon-name-part-type="species" reg="yeretuar">yeretuar</tp:taxon-name-part></tp:taxon-name></italic> sp. nov.</p></tp:treatment-sec><tp:treatment-sec sec-type="etymology" id="SECID0EP6BG"><title>Etymology.</title><p>The species name is a Greek adjective meaning “nice, pretty” and refers to the nice yellowish red dorsal pattern of the species.</p></tp:treatment-sec><tp:treatment-sec sec-type="distribution" id="SECID0EU6BG"><title>Distribution.</title><p>Indonesia: West Papua Province: Manokwari Regency (Fig. <xref ref-type="fig" rid="F66">108</xref>).</p></tp:treatment-sec><tp:treatment-sec sec-type="habitat" id="SECID0E56BG"><title>Habitat.</title><p>The species was collected in shaded, deep, sandy irritation roadside ditches.</p></tp:treatment-sec><tp:treatment-sec><!--Section generated to contain objects referenced in tp:taxon-treatment.--><fig id="F15" position="float" orientation="portrait"><object-id xmlns:xlink="http://www.w3.org/1999/xlink" content-type="doi" xlink:type="simple">10.3897/zookeys.1201.116131.figures54-57</object-id><object-id xmlns:xlink="http://www.w3.org/1999/xlink" content-type="arpha" xlink:type="simple">2E39FD41-3E31-51D6-AD6F-1F1F8CD9C71F</object-id><label>Figures 54–57.</label><caption><p>Habitus and colouration of the holotypes of <bold>54</bold><italic><tp:taxon-name><tp:taxon-name-part taxon-name-part-type="genus" reg="Austrelatus">Austrelatus</tp:taxon-name-part><tp:taxon-name-part taxon-name-part-type="species" reg="wasurensis">wasurensis</tp:taxon-name-part></tp:taxon-name></italic> sp. nov. <bold>55</bold><italic><tp:taxon-name><tp:taxon-name-part taxon-name-part-type="genus" reg="Austrelatus">A.</tp:taxon-name-part><tp:taxon-name-part taxon-name-part-type="species" reg="yeretuar">yeretuar</tp:taxon-name-part></tp:taxon-name></italic> sp. nov. <bold>56</bold><italic><tp:taxon-name><tp:taxon-name-part taxon-name-part-type="genus" reg="Austrelatus">A.</tp:taxon-name-part><tp:taxon-name-part taxon-name-part-type="species" reg="epicharis">epicharis</tp:taxon-name-part></tp:taxon-name></italic> sp. nov. <bold>57</bold><italic><tp:taxon-name><tp:taxon-name-part taxon-name-part-type="genus" reg="Austrelatus">A.</tp:taxon-name-part><tp:taxon-name-part taxon-name-part-type="species" reg="asteios">asteios</tp:taxon-name-part></tp:taxon-name></italic> sp. nov. Scale bars: 1 mm.</p></caption><graphic xmlns:xlink="http://www.w3.org/1999/xlink" xlink:href="zookeys-1201-001_article-116131__-g015.jpg" position="float" orientation="portrait" xlink:type="simple" id="oo_1044747.jpg"><uri content-type="original_file" xlink:type="simple">https://binary.pensoft.net/fig/1044747</uri></graphic></fig><fig id="F63" position="float" orientation="portrait"><object-id xmlns:xlink="http://www.w3.org/1999/xlink" content-type="doi" xlink:type="simple">10.3897/zookeys.1201.116131.figure105</object-id><object-id xmlns:xlink="http://www.w3.org/1999/xlink" content-type="arpha" xlink:type="simple">0CCEF6C6-864C-5C88-8264-669E985890FB</object-id><label>Figure 105.</label><caption><p><italic><tp:taxon-name><tp:taxon-name-part taxon-name-part-type="genus" reg="Austrelatus">Austrelatus</tp:taxon-name-part><tp:taxon-name-part taxon-name-part-type="species" reg="asteios">asteios</tp:taxon-name-part></tp:taxon-name></italic> sp. nov., holotype, median lobe <bold>A</bold> left lateral view <bold>B</bold> right lateral view <bold>C</bold> ventral view <bold>D</bold> left paramere in external view. Scale bar: 1 mm (<bold>A–C</bold>).</p></caption><graphic xmlns:xlink="http://www.w3.org/1999/xlink" xlink:href="zookeys-1201-001_article-116131__-g063.jpg" position="float" orientation="portrait" xlink:type="simple" id="oo_1044795.jpg"><uri content-type="original_file" xlink:type="simple">https://binary.pensoft.net/fig/1044795</uri></graphic></fig><fig id="F66" position="float" orientation="portrait"><object-id xmlns:xlink="http://www.w3.org/1999/xlink" content-type="doi" xlink:type="simple">10.3897/zookeys.1201.116131.figure108</object-id><object-id xmlns:xlink="http://www.w3.org/1999/xlink" content-type="arpha" xlink:type="simple">B8254EF3-090F-5EAE-9F7E-177A79FE8FD6</object-id><label>Figure 108.</label><caption><p>Map of New Guinea showing distribution of 23 <italic><tp:taxon-name><tp:taxon-name-part taxon-name-part-type="genus" reg="Austrelatus">Austrelatus</tp:taxon-name-part></tp:taxon-name></italic> species.</p></caption><graphic xmlns:xlink="http://www.w3.org/1999/xlink" xlink:href="zookeys-1201-001_article-116131__-g066.jpg" position="float" orientation="portrait" xlink:type="simple" id="oo_1044798.jpg"><uri content-type="original_file" xlink:type="simple">https://binary.pensoft.net/fig/1044798</uri></graphic></fig></tp:treatment-sec></tp:taxon-treatment>
