# Supplementary material for: ﻿Revision of the Austrelatuspapuensis group with descriptions of 42 new species from New Guinea (Coleoptera, Dytiscidae, Copelatinae)
Source: Zookeys. 2024 May 10;1201:1–165. doi: 10.3897/zookeys.1201.116131 (PMC11101835; doi:10.3897/zookeys.1201.116131)
Supplement: XML Treatment for Austrelatus bewaniensis [file zookeys.1201.116131-treatment3.xml]

<!DOCTYPE tp:taxon-treatment
  PUBLIC "-//TaxonX//DTD Taxonomic Treatment Publishing DTD v0 20100105//EN" "tax-treatment-NSO.dtd">
<tp:taxon-treatment xmlns:tp="http://www.plazi.org/taxpub"><tp:treatment-meta><kwd-group><label>Taxon classification</label><kwd>
                <named-content content-type="kingdom">Animalia</named-content>
              </kwd><kwd>
                <named-content content-type="order">Coleoptera </named-content>
              </kwd><kwd>
                <named-content content-type="family">Dytiscidae</named-content>
              </kwd></kwd-group><mixed-citation publication-type="journal"><person-group><name><surname>Shaverdo</surname><given-names>Helena</given-names></name><name><surname>Hendrich</surname><given-names>Lars</given-names></name><name><surname>Surbakti</surname><given-names>Suriani</given-names></name><name><surname>Panjaitan</surname><given-names>Rawati</given-names></name><name><surname>Balke</surname><given-names>Michael</given-names></name></person-group><article-title>﻿Revision of the <italic><tp:taxon-name><tp:taxon-name-part taxon-name-part-type="genus" reg="Austrelatus">Austrelatus</tp:taxon-name-part><tp:taxon-name-part taxon-name-part-type="species" reg="papuensis">papuensis</tp:taxon-name-part></tp:taxon-name></italic> group with descriptions of 42 new species from New Guinea (<tp:taxon-name><tp:taxon-name-part taxon-name-part-type="order">Coleoptera</tp:taxon-name-part></tp:taxon-name>, <tp:taxon-name><tp:taxon-name-part taxon-name-part-type="family">Dytiscidae</tp:taxon-name-part></tp:taxon-name>, <tp:taxon-name><tp:taxon-name-part taxon-name-part-type="subfamily">Copelatinae</tp:taxon-name-part></tp:taxon-name>)</article-title><source>Zookeys</source><day>10</day><month>05</month><year>2024</year><volume>1201</volume><fpage>1</fpage><lpage>165</lpage><pub-id pub-id-type="doi">10.3897/zookeys.1201.116131</pub-id></mixed-citation></tp:treatment-meta><tp:nomenclature><label>﻿﻿3.</label><tp:taxon-name>
              <object-id xmlns:xlink="http://www.w3.org/1999/xlink" content-type="arpha" xlink:type="simple">FD403403-C0CC-593B-92C5-99E67A2AA140</object-id>
              <tp:taxon-name-part taxon-name-part-type="genus" reg="Austrelatus">Austrelatus</tp:taxon-name-part>
              <tp:taxon-name-part taxon-name-part-type="species" reg="bewaniensis">bewaniensis</tp:taxon-name-part>
              <object-id xmlns:xlink="http://www.w3.org/1999/xlink" content-type="zoobank" xlink:type="simple">https://zoobank.org/7D8151FC-9022-4367-89A1-B72A6096CFA5</object-id>
            </tp:taxon-name><tp:taxon-status xmlns:xlink="http://www.w3.org/1999/xlink" xlink:type="simple">sp. nov.</tp:taxon-status><xref ref-type="fig" rid="F10">Figs 36</xref><xref ref-type="fig" rid="F44">, 86</xref><xref ref-type="fig" rid="F66">, 108</xref></tp:nomenclature><tp:treatment-sec sec-type="type locality" id="SECID0EZBAI"><title>Type locality.</title><p>
              Papua New Guinea: Sandaun Province, Bewani Mts, <named-content xmlns:xlink="http://www.w3.org/1999/xlink" content-type="dwc:verbatimCoordinates" xlink:type="simple"><named-content content-type="geo-json" specific-use="{&#34;type&#34;:&#34;Point&#34;,&#34;coordinates&#34;:[141.170450,-3.085500]}" id="NCID0ECCAI" xlink:type="simple">03°05.130'S, 141°10.227'E</named-content></named-content>, 200–300 m a.s.l.</p></tp:treatment-sec><tp:treatment-sec sec-type="type material" id="SECID0EHCAI"><title>Type material.</title><p><bold><italic>Holotype</italic></bold>: male “Papua New Guinea: Sandaun, Bewani Stn., stream@base of Bewani Mts., 200–300m, 12.iv.2006, nr. <named-content xmlns:xlink="http://www.w3.org/1999/xlink" content-type="dwc:verbatimCoordinates" xlink:type="simple"><named-content content-type="geo-json" specific-use="{&#34;type&#34;:&#34;Point&#34;,&#34;coordinates&#34;:[141.170450,-3.085500]}" id="NCID0EVCAI" xlink:type="simple">03.05.130S 141.10.227E</named-content></named-content>, Balke &amp; Sagata (<abbrev xmlns:xlink="http://www.w3.org/1999/xlink" xlink:title="Papua New Guinea" id="ABBRID0E1CAI" xlink:type="simple">PNG</abbrev> 37)” (<named-content xmlns:xlink="http://www.w3.org/1999/xlink" content-type="dwc:institutional_code" xlink:title="Museum Zoologicum Bogoriense, Cibinong, West Java, Indonesia" xlink:href="http://grbio.org/institution/museum-zoologicum-bogoriense" xlink:type="simple">MZB</named-content>). <bold><italic>Paratypes</italic>: <italic>PNG</italic>: <italic>Sandaun</italic></bold>: 4 males, 2 females with the same labels as the holotype (<named-content xmlns:xlink="http://www.w3.org/1999/xlink" content-type="dwc:institutional_code" xlink:title="Museum Zoologicum Bogoriense, Cibinong, West Java, Indonesia" xlink:href="http://grbio.org/institution/museum-zoologicum-bogoriense" xlink:type="simple">MZB</named-content>, <named-content xmlns:xlink="http://www.w3.org/1999/xlink" content-type="dwc:institutional_code" xlink:title="Naturhistorisches Museum Wien, Vienna, Austria" xlink:href="http://grbio.org/institution/naturhistorisches-museum-wien-0" xlink:type="simple">NHMW</named-content>, <named-content xmlns:xlink="http://www.w3.org/1999/xlink" content-type="dwc:institutional_code" xlink:title="SNSB-Zoologische Staatssammlung München, Munich, Germany" xlink:href="http://grbio.org/institution/zoologische-staatssammlung" xlink:type="simple">ZSM</named-content>). 2 females “Papua New Guinea: Sandaun, Bewani Stn., forest puddles @ base of Bewani Mts., 300 m, 12.iv.2006, nr. <named-content xmlns:xlink="http://www.w3.org/1999/xlink" content-type="dwc:verbatimCoordinates" xlink:type="simple"><named-content content-type="geo-json" specific-use="{&#34;type&#34;:&#34;Point&#34;,&#34;coordinates&#34;:[141.170450,-3.085500]}" id="NCID0EIEAI" xlink:type="simple">03.05.130S 141.10.227E</named-content></named-content>, Balke &amp; Sagata (<abbrev xmlns:xlink="http://www.w3.org/1999/xlink" xlink:title="Papua New Guinea" id="ABBRID0ENEAI" xlink:type="simple">PNG</abbrev> 38)”, one with an additional green label “3215” (<named-content xmlns:xlink="http://www.w3.org/1999/xlink" content-type="dwc:institutional_code" xlink:title="SNSB-Zoologische Staatssammlung München, Munich, Germany" xlink:href="http://grbio.org/institution/zoologische-staatssammlung" xlink:type="simple">ZSM</named-content>). <bold><italic><abbrev xmlns:xlink="http://www.w3.org/1999/xlink" xlink:title="Indonesia" id="ABBRID0E2EAI" xlink:type="simple">IN</abbrev></italic>: <italic>Papua</italic>: <italic>Jayapura Regency</italic></bold>: 1 male “Dutch New Guinea: Humbolt Bay [Yos Sudarso Bay] Dist. Pukusam Dist. West of Tami River. Vi.1937.” (<named-content xmlns:xlink="http://www.w3.org/1999/xlink" content-type="dwc:institutional_code" xlink:title="The Natural History Museum, London, UK" xlink:href="http://grbio.org/institution/natural-history-museum-london" xlink:type="simple">BMNH</named-content>). <bold><italic>Sarmi Regency</italic></bold>: 1 male, 1 female “Indonesia: Papua, Sarmi, Waaf, N Foja Mts, waterfall in forest, 120m, 23.ix.2014, <named-content xmlns:xlink="http://www.w3.org/1999/xlink" content-type="dwc:verbatimCoordinates" xlink:type="simple"><named-content content-type="geo-json" specific-use="{&#34;type&#34;:&#34;Point&#34;,&#34;coordinates&#34;:[138.750000,-2.331700]}" id="NCID0ERFAI" xlink:type="simple">-2,3317 138,7500</named-content></named-content>, Tim UNCEN: Balke &amp; Menufandu (Pap031)”, male with “6465” [green text] (<named-content xmlns:xlink="http://www.w3.org/1999/xlink" content-type="dwc:institutional_code" xlink:title="SNSB-Zoologische Staatssammlung München, Munich, Germany" xlink:href="http://grbio.org/institution/zoologische-staatssammlung" xlink:type="simple">ZSM</named-content>). 2 males, 4 females “Indonesia: Papua, Foja Mountains N foot, N Waaf vill., pondok, 150m, 4.-7.vi.2016,”, “<named-content xmlns:xlink="http://www.w3.org/1999/xlink" content-type="dwc:verbatimCoordinates" xlink:type="simple"><named-content content-type="geo-json" specific-use="{&#34;type&#34;:&#34;Point&#34;,&#34;coordinates&#34;:[138.743949,-2.061420]}" id="NCID0EBGAI" xlink:type="simple">-2.06142 138.743949</named-content></named-content>, Sumoked (Pap061)” (<named-content xmlns:xlink="http://www.w3.org/1999/xlink" content-type="dwc:institutional_code" xlink:title="Naturhistorisches Museum Wien, Vienna, Austria" xlink:href="http://grbio.org/institution/naturhistorisches-museum-wien-0" xlink:type="simple">NHMW</named-content>, <named-content xmlns:xlink="http://www.w3.org/1999/xlink" content-type="dwc:institutional_code" xlink:title="SNSB-Zoologische Staatssammlung München, Munich, Germany" xlink:href="http://grbio.org/institution/zoologische-staatssammlung" xlink:type="simple">ZSM</named-content>). <bold><italic>Biak Numfor Regency</italic></bold>: 1 male “Indonesia: Papua, Biak, Nimbotong Nimbokramp, 110m 21.iv.2006, Tindige leg.”, “3157” [green label] (<named-content xmlns:xlink="http://www.w3.org/1999/xlink" content-type="dwc:institutional_code" xlink:title="SNSB-Zoologische Staatssammlung München, Munich, Germany" xlink:href="http://grbio.org/institution/zoologische-staatssammlung" xlink:type="simple">ZSM</named-content>). 1 male “Indonesia: Papua, Biak, Nimbotong Nimbokramp, 110m 21.iv.2006, Tindige”, “1325” [green label] (<named-content xmlns:xlink="http://www.w3.org/1999/xlink" content-type="dwc:institutional_code" xlink:title="SNSB-Zoologische Staatssammlung München, Munich, Germany" xlink:href="http://grbio.org/institution/zoologische-staatssammlung" xlink:type="simple">ZSM</named-content>). 3 males, 4 females “Indonesia: Papua, Biak, Nimbotong Nimbokramp, 110m 21.iv.2006, Tindige” (<named-content xmlns:xlink="http://www.w3.org/1999/xlink" content-type="dwc:institutional_code" xlink:title="Naturhistorisches Museum Wien, Vienna, Austria" xlink:href="http://grbio.org/institution/naturhistorisches-museum-wien-0" xlink:type="simple">NHMW</named-content>, <named-content xmlns:xlink="http://www.w3.org/1999/xlink" content-type="dwc:institutional_code" xlink:title="SNSB-Zoologische Staatssammlung München, Munich, Germany" xlink:href="http://grbio.org/institution/zoologische-staatssammlung" xlink:type="simple">ZSM</named-content>).</p></tp:treatment-sec><tp:treatment-sec sec-type="material" id="SECID0EZHAI"><title>Additional material.</title><p><bold><italic><abbrev xmlns:xlink="http://www.w3.org/1999/xlink" xlink:title="Indonesia" id="ABBRID0ECIAI" xlink:type="simple">IN</abbrev></italic>: <italic>Papua</italic>: <italic>Pegunungan Bintang Regency</italic></bold>: 1 male “Indonesia: Papua, Dekai, upper Brazza, 273m, 2./3.vi.2015, <named-content xmlns:xlink="http://www.w3.org/1999/xlink" content-type="dwc:verbatimCoordinates" xlink:type="simple"><named-content content-type="geo-json" specific-use="{&#34;type&#34;:&#34;Point&#34;,&#34;coordinates&#34;:[139.654211,-4.741085]}" id="NCID0ENIAI" xlink:type="simple">-4,741084724 139,654211075976</named-content></named-content>, Sumoked (Pap044)” (<named-content xmlns:xlink="http://www.w3.org/1999/xlink" content-type="dwc:institutional_code" xlink:title="SNSB-Zoologische Staatssammlung München, Munich, Germany" xlink:href="http://grbio.org/institution/zoologische-staatssammlung" xlink:type="simple">ZSM</named-content>). <bold><italic>Note</italic></bold>: a teneral specimen.</p></tp:treatment-sec><tp:treatment-sec sec-type="description" id="SECID0E4IAI"><title>Description.</title><p><bold><italic>Body size and form</italic></bold>: Beetle large, oblong-oval (Fig. <xref ref-type="fig" rid="F10">36</xref>).</p><p><bold><italic>Measurements</italic></bold>: <abbrev xmlns:xlink="http://www.w3.org/1999/xlink" xlink:title="total length, measured from front of head to apex of elytra" id="ABBRID0ETJAI" xlink:type="simple">TL</abbrev> 6.9–7.8 mm, <abbrev xmlns:xlink="http://www.w3.org/1999/xlink" xlink:title="total length minus head length, measured from anterior margin of pronotum to apex of elytra" id="ABBRID0EXJAI" xlink:type="simple">TL-H</abbrev> 6.35–7.1 mm, <abbrev xmlns:xlink="http://www.w3.org/1999/xlink" xlink:title="maximum width of body measured at right angle to TL" id="ABBRID0E2JAI" xlink:type="simple">MW</abbrev> 3.25–3.6 mm, <abbrev xmlns:xlink="http://www.w3.org/1999/xlink" xlink:title="total length, measured from front of head to apex of elytra" id="ABBRID0E6JAI" xlink:type="simple">TL</abbrev>/<abbrev xmlns:xlink="http://www.w3.org/1999/xlink" xlink:title="maximum width of body measured at right angle to TL" id="ABBRID0EDKAI" xlink:type="simple">MW</abbrev> 2.12–2.23; <abbrev xmlns:xlink="http://www.w3.org/1999/xlink" xlink:title="pronotal length" id="ABBRID0EHKAI" xlink:type="simple">PL</abbrev> 0.95–1.15 mm, <abbrev xmlns:xlink="http://www.w3.org/1999/xlink" xlink:title="pronotal width at level of posterior margin" id="ABBRID0ELKAI" xlink:type="simple">PW</abbrev> 2.85–3.2 mm, <abbrev xmlns:xlink="http://www.w3.org/1999/xlink" xlink:title="pronotal length" id="ABBRID0EPKAI" xlink:type="simple">PL</abbrev>/<abbrev xmlns:xlink="http://www.w3.org/1999/xlink" xlink:title="pronotal width at level of posterior margin" id="ABBRID0ETKAI" xlink:type="simple">PW</abbrev> 0.33–0.37; <abbrev xmlns:xlink="http://www.w3.org/1999/xlink" xlink:title="minimum distance between eyes" id="ABBRID0EXKAI" xlink:type="simple">DBE</abbrev> 1.2–1.3 mm, <abbrev xmlns:xlink="http://www.w3.org/1999/xlink" xlink:title="minimum distance between eyes" id="ABBRID0E2KAI" xlink:type="simple">DBE</abbrev>/<abbrev xmlns:xlink="http://www.w3.org/1999/xlink" xlink:title="pronotal width at level of posterior margin" id="ABBRID0E6KAI" xlink:type="simple">PW</abbrev> 0.4–0.42. <bold><italic>Holotype</italic></bold>: <abbrev xmlns:xlink="http://www.w3.org/1999/xlink" xlink:title="total length, measured from front of head to apex of elytra" id="ABBRID0EGLAI" xlink:type="simple">TL</abbrev> 7.5 mm, <abbrev xmlns:xlink="http://www.w3.org/1999/xlink" xlink:title="total length minus head length, measured from anterior margin of pronotum to apex of elytra" id="ABBRID0EKLAI" xlink:type="simple">TL-H</abbrev> 6.8 mm, <abbrev xmlns:xlink="http://www.w3.org/1999/xlink" xlink:title="maximum width of body measured at right angle to TL" id="ABBRID0EOLAI" xlink:type="simple">MW</abbrev> 3.4 mm, <abbrev xmlns:xlink="http://www.w3.org/1999/xlink" xlink:title="total length, measured from front of head to apex of elytra" id="ABBRID0ESLAI" xlink:type="simple">TL</abbrev>/<abbrev xmlns:xlink="http://www.w3.org/1999/xlink" xlink:title="maximum width of body measured at right angle to TL" id="ABBRID0EWLAI" xlink:type="simple">MW</abbrev> 2.21; <abbrev xmlns:xlink="http://www.w3.org/1999/xlink" xlink:title="pronotal length" id="ABBRID0E1LAI" xlink:type="simple">PL</abbrev> 1.15 mm, <abbrev xmlns:xlink="http://www.w3.org/1999/xlink" xlink:title="pronotal width at level of posterior margin" id="ABBRID0E5LAI" xlink:type="simple">PW</abbrev> 3.1 mm, <abbrev xmlns:xlink="http://www.w3.org/1999/xlink" xlink:title="pronotal length" id="ABBRID0ECMAI" xlink:type="simple">PL</abbrev>/<abbrev xmlns:xlink="http://www.w3.org/1999/xlink" xlink:title="pronotal width at level of posterior margin" id="ABBRID0EGMAI" xlink:type="simple">PW</abbrev> 0.37; <abbrev xmlns:xlink="http://www.w3.org/1999/xlink" xlink:title="minimum distance between eyes" id="ABBRID0EKMAI" xlink:type="simple">DBE</abbrev> 1.3 mm, <abbrev xmlns:xlink="http://www.w3.org/1999/xlink" xlink:title="minimum distance between eyes" id="ABBRID0EOMAI" xlink:type="simple">DBE</abbrev>/<abbrev xmlns:xlink="http://www.w3.org/1999/xlink" xlink:title="pronotal width at level of posterior margin" id="ABBRID0ESMAI" xlink:type="simple">PW</abbrev> 0.42.</p><p><bold><italic>Colouration</italic></bold>: Dorsally piceous, with yellowish red to reddish head, pronotal sides, and elytron with narrow, often faint yellowish red to reddish basal band and yellow apex (Fig. <xref ref-type="fig" rid="F10">36</xref>).</p><p>Head yellowish red to reddish, narrowly darker behind eyes. Pronotum piceous on disc and gradually paler (to yellowish red) to sides. Elytron piceous, with narrow yellowish red to reddish basal band, sometimes broadened between striae making base of elytron yellowish red or sometimes basal band faint, very narrow or even absent; elytral apex broadly or narrowly yellowish red, seldom broadened between striae making elytron yellowish red laterally or even in apical 1/2, striae brown to piceous. Scutellum yellowish red to brown. Antennae, other head appendages, and pro- and mesolegs yellowish red to reddish, metalegs darker, all legs darker distally. Ventral side reddish brown, paler on prosternum.</p><p><bold><italic>Surface sculpture</italic></bold>: Elytron with 11 dorsal striae, stria 1 shortly reduced basally, submarginal stria present: 11+1 (Fig. <xref ref-type="fig" rid="F10">36</xref>).</p><p>Head without strioles, with dense punctation (spaces between punctures 1–3× size of punctures); punctures relatively fine (usually diameter of punctures equal to or smaller than diameter of microreticulation cells); microreticulation distinct. Pronotum with few to several strioles posterolaterally, more numerous in females, with punctation finer than on head and microreticulation fine. Elytron with 11 dorsal striae: stria 1 shortly reduced basally, seldom striae 1–3 reduced basally; submarginal stria present. Elytron with fine, sparse punctation and fine microreticulation.</p><p><bold><italic>Structures</italic></bold>: Head relatively broad. Pronotum trapezoid, its lateral margins convergent anteriorly. Base of prosternum rounded anteriorly, convex medially; blade of prosternal process relatively narrow.</p><p><bold><italic>Male</italic></bold>: Protibia more or less straight: its ventral margin slightly curved proximally. Proclaws long, subequal in length, anterior claw thicker subapically and more strongly curved downwards than posterior one and due to this with a median incision on its inner margin. Median lobe of aedeagus robust, with two lobes of dorsal sclerite covered with scale-like structures; left dorsal lobe without distinct median concavity and its whole apical 1/2 broad, more or less evenly tapering to small, curved downwards, slightly truncate apex bearing crest; scale-like structures of left dorsal lobe large in its apical 1/2; right dorsal lobe shorter than left one, broad, with pointed apex and membranous area medially; lobes of ventral sclerite partly sclerotised, pressed together between lobes of dorsal sclerite, not visible in left lateral view due to broad, not concave left dorsal lobe; left ventral lobe consists of two parts: left sclerotised area and less sclerotised right part; sclerotised area with elongate and broad basal 1/2 and long, thread-like apical 1/2; less sclerotised right part long and broad, with its apical part densely covered with long setae; right ventral lobe partly sclerotised, long and broad. Parameres with dense, long setae occupying slightly more than half of dorsal margin (Fig. <xref ref-type="fig" rid="F44">86</xref>).</p><p><bold><italic>Female</italic></bold>: Trimorphic: 1) as male but with much more numerous pronotal strioles, 2) matt, with pronotum and elytron very densely covered with fine longitudinal strioles, and 3) less matt with strioles partly absent on pronotal and elytral discs, sometimes completely absent on elytron, but with strong dorsal punctation and microreticulation, especially on elytron.</p></tp:treatment-sec><tp:treatment-sec sec-type="variability" id="SECID0EHOAI"><title>Variability.</title><p>There is a variation in dorsal colouration and striolation as described above. The male from Dekai (see Additional material) is teneral but most likely belongs to <italic><tp:taxon-name><tp:taxon-name-part taxon-name-part-type="genus" reg="Austrelatus">A.</tp:taxon-name-part><tp:taxon-name-part taxon-name-part-type="species" reg="bewaniensis">bewaniensis</tp:taxon-name-part></tp:taxon-name></italic> sp. nov. It is not <italic><tp:taxon-name><tp:taxon-name-part taxon-name-part-type="genus" reg="Austrelatus">A.</tp:taxon-name-part><tp:taxon-name-part taxon-name-part-type="species" reg="dekai">dekai</tp:taxon-name-part></tp:taxon-name></italic> sp. nov. according to shape of the male proclaws and median lobe though the latter is difficult clearly to interpret due to weak sclerotisation. However, the specimen differs from all other specimens of <italic><tp:taxon-name><tp:taxon-name-part taxon-name-part-type="genus" reg="Austrelatus">A.</tp:taxon-name-part><tp:taxon-name-part taxon-name-part-type="species" reg="bewaniensis">bewaniensis</tp:taxon-name-part></tp:taxon-name></italic> sp. nov. in reduced elytral striation: dorsal stria 1 almost completely reduced, present only as single striole in apical 1/2, striae 3, 5, 7, 9 absent in basal 1/2 and present in apical one as striae or strioles. More material from the area is necessary to clarify specimen affiliation and range of elytral striation variability of the species.</p></tp:treatment-sec><tp:treatment-sec sec-type="Affinities" id="SECID0EOPAI"><title>Affinities.</title><p>The species belongs to the large species with robust median lobe, covered mainly with scale-like structures. Among them, it is distinguished by rather dark dorsal colouration and 11+1 elytral striation, and, especially, left dorsal lobe of the median lobe without median concavity and its apical 1/2 covered with large scale-like structures, very broad, evenly tapering to small, curved downwards, slightly truncate apex bearing crest.</p></tp:treatment-sec><tp:treatment-sec sec-type="etymology" id="SECID0ETPAI"><title>Etymology.</title><p>The species is named after Bewani Mountains. The name is an adjective in the nominative singular.</p></tp:treatment-sec><tp:treatment-sec sec-type="distribution" id="SECID0EYPAI"><title>Distribution.</title><p>Indonesia: Papua Province and Papua New Guinea: Sandaun Province (Fig. <xref ref-type="fig" rid="F66">108</xref>).</p></tp:treatment-sec><tp:treatment-sec sec-type="habitat" id="SECID0ECQAI"><title>Habitat.</title><p>The species was collected in the different forest water bodies: a stream, puddles, and near a waterfall.</p></tp:treatment-sec><tp:treatment-sec><!--Section generated to contain objects referenced in tp:taxon-treatment.--><fig id="F10" position="float" orientation="portrait"><object-id xmlns:xlink="http://www.w3.org/1999/xlink" content-type="doi" xlink:type="simple">10.3897/zookeys.1201.116131.figures34-37</object-id><object-id xmlns:xlink="http://www.w3.org/1999/xlink" content-type="arpha" xlink:type="simple">86990A5E-733B-55D4-9F7B-9C3D87E25BF9</object-id><label>Figures 34–37.</label><caption><p>Habitus and colouration of <bold>34</bold><italic><tp:taxon-name><tp:taxon-name-part taxon-name-part-type="genus" reg="Austrelatus">Austrelatus</tp:taxon-name-part><tp:taxon-name-part taxon-name-part-type="species" reg="papuensis">papuensis</tp:taxon-name-part></tp:taxon-name></italic> (J. Balfour-Browne, 1939) <bold>35</bold><italic><tp:taxon-name><tp:taxon-name-part taxon-name-part-type="genus" reg="Austrelatus">A.</tp:taxon-name-part><tp:taxon-name-part taxon-name-part-type="species" reg="papuensis">papuensis</tp:taxon-name-part></tp:taxon-name></italic>, holotype <bold>36</bold><italic><tp:taxon-name><tp:taxon-name-part taxon-name-part-type="genus" reg="Austrelatus">A.</tp:taxon-name-part><tp:taxon-name-part taxon-name-part-type="species" reg="bewaniensis">bewaniensis</tp:taxon-name-part></tp:taxon-name></italic> sp. nov., holotype <bold>37</bold><italic><tp:taxon-name><tp:taxon-name-part taxon-name-part-type="genus" reg="Austrelatus">A.</tp:taxon-name-part><tp:taxon-name-part taxon-name-part-type="species" reg="noiadi">noiadi</tp:taxon-name-part></tp:taxon-name></italic> sp. nov., holotype. Scale bars: 1 mm.</p></caption><graphic xmlns:xlink="http://www.w3.org/1999/xlink" xlink:href="zookeys-1201-001_article-116131__-g010.jpg" position="float" orientation="portrait" xlink:type="simple" id="oo_1044742.jpg"><uri content-type="original_file" xlink:type="simple">https://binary.pensoft.net/fig/1044742</uri></graphic></fig><fig id="F44" position="float" orientation="portrait"><object-id xmlns:xlink="http://www.w3.org/1999/xlink" content-type="doi" xlink:type="simple">10.3897/zookeys.1201.116131.figure86</object-id><object-id xmlns:xlink="http://www.w3.org/1999/xlink" content-type="arpha" xlink:type="simple">D289DD22-74C3-5E18-A69E-0B1E207713EA</object-id><label>Figure 86.</label><caption><p><italic><tp:taxon-name><tp:taxon-name-part taxon-name-part-type="genus" reg="Austrelatus">Austrelatus</tp:taxon-name-part><tp:taxon-name-part taxon-name-part-type="species" reg="bewaniensis">bewaniensis</tp:taxon-name-part></tp:taxon-name></italic> sp. nov., holotype, median lobe <bold>A</bold> left lateral view <bold>B</bold> right lateral view <bold>C</bold> ventral view <bold>D</bold> left paramere in external view. Scale bar: 1 mm (<bold>A–C</bold>).</p></caption><graphic xmlns:xlink="http://www.w3.org/1999/xlink" xlink:href="zookeys-1201-001_article-116131__-g044.jpg" position="float" orientation="portrait" xlink:type="simple" id="oo_1044776.jpg"><uri content-type="original_file" xlink:type="simple">https://binary.pensoft.net/fig/1044776</uri></graphic></fig><fig id="F66" position="float" orientation="portrait"><object-id xmlns:xlink="http://www.w3.org/1999/xlink" content-type="doi" xlink:type="simple">10.3897/zookeys.1201.116131.figure108</object-id><object-id xmlns:xlink="http://www.w3.org/1999/xlink" content-type="arpha" xlink:type="simple">B8254EF3-090F-5EAE-9F7E-177A79FE8FD6</object-id><label>Figure 108.</label><caption><p>Map of New Guinea showing distribution of 23 <italic><tp:taxon-name><tp:taxon-name-part taxon-name-part-type="genus" reg="Austrelatus">Austrelatus</tp:taxon-name-part></tp:taxon-name></italic> species.</p></caption><graphic xmlns:xlink="http://www.w3.org/1999/xlink" xlink:href="zookeys-1201-001_article-116131__-g066.jpg" position="float" orientation="portrait" xlink:type="simple" id="oo_1044798.jpg"><uri content-type="original_file" xlink:type="simple">https://binary.pensoft.net/fig/1044798</uri></graphic></fig></tp:treatment-sec></tp:taxon-treatment>
