# Supplementary material for: ﻿Revision of the Austrelatuspapuensis group with descriptions of 42 new species from New Guinea (Coleoptera, Dytiscidae, Copelatinae)
Source: Zookeys. 2024 May 10;1201:1–165. doi: 10.3897/zookeys.1201.116131 (PMC11101835; doi:10.3897/zookeys.1201.116131)
Supplement: XML Treatment for Austrelatus bundunensis [file zookeys.1201.116131-treatment5.xml]

<!DOCTYPE tp:taxon-treatment
  PUBLIC "-//TaxonX//DTD Taxonomic Treatment Publishing DTD v0 20100105//EN" "tax-treatment-NSO.dtd">
<tp:taxon-treatment xmlns:tp="http://www.plazi.org/taxpub"><tp:treatment-meta><kwd-group><label>Taxon classification</label><kwd>
                <named-content content-type="kingdom">Animalia</named-content>
              </kwd><kwd>
                <named-content content-type="order">Coleoptera </named-content>
              </kwd><kwd>
                <named-content content-type="family">Dytiscidae</named-content>
              </kwd></kwd-group><mixed-citation publication-type="journal"><person-group><name><surname>Shaverdo</surname><given-names>Helena</given-names></name><name><surname>Hendrich</surname><given-names>Lars</given-names></name><name><surname>Surbakti</surname><given-names>Suriani</given-names></name><name><surname>Panjaitan</surname><given-names>Rawati</given-names></name><name><surname>Balke</surname><given-names>Michael</given-names></name></person-group><article-title>﻿Revision of the <italic><tp:taxon-name><tp:taxon-name-part taxon-name-part-type="genus" reg="Austrelatus">Austrelatus</tp:taxon-name-part><tp:taxon-name-part taxon-name-part-type="species" reg="papuensis">papuensis</tp:taxon-name-part></tp:taxon-name></italic> group with descriptions of 42 new species from New Guinea (<tp:taxon-name><tp:taxon-name-part taxon-name-part-type="order">Coleoptera</tp:taxon-name-part></tp:taxon-name>, <tp:taxon-name><tp:taxon-name-part taxon-name-part-type="family">Dytiscidae</tp:taxon-name-part></tp:taxon-name>, <tp:taxon-name><tp:taxon-name-part taxon-name-part-type="subfamily">Copelatinae</tp:taxon-name-part></tp:taxon-name>)</article-title><source>Zookeys</source><day>10</day><month>05</month><year>2024</year><volume>1201</volume><fpage>1</fpage><lpage>165</lpage><pub-id pub-id-type="doi">10.3897/zookeys.1201.116131</pub-id></mixed-citation></tp:treatment-meta><tp:nomenclature><label>﻿﻿5.</label><tp:taxon-name>
              <object-id xmlns:xlink="http://www.w3.org/1999/xlink" content-type="arpha" xlink:type="simple">322B9FB0-26F8-5CBE-BBC2-75F4125D00FA</object-id>
              <tp:taxon-name-part taxon-name-part-type="genus" reg="Austrelatus">Austrelatus</tp:taxon-name-part>
              <tp:taxon-name-part taxon-name-part-type="species" reg="bundunensis">bundunensis</tp:taxon-name-part>
              <object-id xmlns:xlink="http://www.w3.org/1999/xlink" content-type="zoobank" xlink:type="simple">https://zoobank.org/5E16A2A5-B1ED-44FF-A81F-306748A53480</object-id>
            </tp:taxon-name><tp:taxon-status xmlns:xlink="http://www.w3.org/1999/xlink" xlink:type="simple">sp. nov.</tp:taxon-status><xref ref-type="fig" rid="F3">Figs 11</xref><xref ref-type="fig" rid="F3">, 12</xref><xref ref-type="fig" rid="F22">, 64</xref><xref ref-type="fig" rid="F65">, 107</xref></tp:nomenclature><tp:treatment-sec sec-type="type locality" id="SECID0EY3AI"><title>Type locality.</title><p>
              Papua New Guinea: Morobe Province, Herzog Mts, Bundun, <named-content xmlns:xlink="http://www.w3.org/1999/xlink" content-type="dwc:verbatimCoordinates" xlink:type="simple"><named-content content-type="geo-json" specific-use="{&#34;type&#34;:&#34;Point&#34;,&#34;coordinates&#34;:[146.617833,-6.859967]}" id="NCID0EB4AI" xlink:type="simple">06°51.598'S, 146°37.07'E</named-content></named-content>, 700–800 m a.s.l.</p></tp:treatment-sec><tp:treatment-sec sec-type="type material" id="SECID0EG4AI"><title>Type material.</title><p><bold><italic>Holotype</italic></bold>: male “Papua New Guinea: Morobe, Herzog Mts., Bundun, 700–800m, 2.iv.2006, <named-content xmlns:xlink="http://www.w3.org/1999/xlink" content-type="dwc:verbatimCoordinates" xlink:type="simple"><named-content content-type="geo-json" specific-use="{&#34;type&#34;:&#34;Point&#34;,&#34;coordinates&#34;:[146.618611,-6.859967]}" id="NCID0EU4AI" xlink:type="simple">06.51.598S 146.37.07E</named-content></named-content>, Balke &amp; Sagata (<abbrev xmlns:xlink="http://www.w3.org/1999/xlink" xlink:title="Papua New Guinea" id="ABBRID0EZ4AI" xlink:type="simple">PNG</abbrev> 27)” (<named-content xmlns:xlink="http://www.w3.org/1999/xlink" content-type="dwc:institutional_code" xlink:title="SNSB-Zoologische Staatssammlung München, Munich, Germany" xlink:href="http://grbio.org/institution/zoologische-staatssammlung" xlink:type="simple">ZSM</named-content>). <bold><italic>Paratypes</italic></bold>: 16 males, 10 females with the same label as the holotype, three males additionally with green labels “3198”, “3199”, and “3228” (<named-content xmlns:xlink="http://www.w3.org/1999/xlink" content-type="dwc:institutional_code" xlink:title="Naturhistorisches Museum Wien, Vienna, Austria" xlink:href="http://grbio.org/institution/naturhistorisches-museum-wien-0" xlink:type="simple">NHMW</named-content>, <named-content xmlns:xlink="http://www.w3.org/1999/xlink" content-type="dwc:institutional_code" xlink:title="SNSB-Zoologische Staatssammlung München, Munich, Germany" xlink:href="http://grbio.org/institution/zoologische-staatssammlung" xlink:type="simple">ZSM</named-content>). 1 male “3237” [green label], “Papua New Guinea: Morobe, Huon Pen., rd to Kwapsanek, 250m, 31.iii.2006, <named-content xmlns:xlink="http://www.w3.org/1999/xlink" content-type="dwc:verbatimCoordinates" xlink:type="simple"><named-content content-type="geo-json" specific-use="{&#34;type&#34;:&#34;Point&#34;,&#34;coordinates&#34;:[146.993017,-6.504500]}" id="NCID0E25AI" xlink:type="simple">06.30.270S 146.59.581E</named-content></named-content>, Balke &amp; Sagata (<abbrev xmlns:xlink="http://www.w3.org/1999/xlink" xlink:title="Papua New Guinea" id="ABBRID0EA6AI" xlink:type="simple">PNG</abbrev> 24)” (<named-content xmlns:xlink="http://www.w3.org/1999/xlink" content-type="dwc:institutional_code" xlink:title="SNSB-Zoologische Staatssammlung München, Munich, Germany" xlink:href="http://grbio.org/institution/zoologische-staatssammlung" xlink:type="simple">ZSM</named-content>). 1 female “3208” [green label], “Papua New Guinea: Morobe, Huon Pen., rd to Kwapsanek, 460m, 31.iii.2006, <named-content xmlns:xlink="http://www.w3.org/1999/xlink" content-type="dwc:verbatimCoordinates" xlink:type="simple"><named-content content-type="geo-json" specific-use="{&#34;type&#34;:&#34;Point&#34;,&#34;coordinates&#34;:[146.993600,-6.545600]}" id="NCID0EP6AI" xlink:type="simple">06.32.736S 146.59.616E</named-content></named-content>, Balke &amp; Sagata (<abbrev xmlns:xlink="http://www.w3.org/1999/xlink" xlink:title="Papua New Guinea" id="ABBRID0EU6AI" xlink:type="simple">PNG</abbrev> 26)” (<named-content xmlns:xlink="http://www.w3.org/1999/xlink" content-type="dwc:institutional_code" xlink:title="SNSB-Zoologische Staatssammlung München, Munich, Germany" xlink:href="http://grbio.org/institution/zoologische-staatssammlung" xlink:type="simple">ZSM</named-content>).</p></tp:treatment-sec><tp:treatment-sec sec-type="description" id="SECID0EAABI"><title>Description.</title><p><bold><italic>Body size and form</italic></bold>: Beetle large, with oblong-oval habitus (Figs <xref ref-type="fig" rid="F3">11</xref>, <xref ref-type="fig" rid="F3">12</xref>).</p><p><bold><italic>Measurements</italic></bold>: <abbrev xmlns:xlink="http://www.w3.org/1999/xlink" xlink:title="total length, measured from front of head to apex of elytra" id="ABBRID0E1ABI" xlink:type="simple">TL</abbrev> 7.1–7.9 mm, <abbrev xmlns:xlink="http://www.w3.org/1999/xlink" xlink:title="total length minus head length, measured from anterior margin of pronotum to apex of elytra" id="ABBRID0E5ABI" xlink:type="simple">TL-H</abbrev> 6.5–7.1 mm, <abbrev xmlns:xlink="http://www.w3.org/1999/xlink" xlink:title="maximum width of body measured at right angle to TL" id="ABBRID0ECBBI" xlink:type="simple">MW</abbrev> 3.4–3.7 mm, <abbrev xmlns:xlink="http://www.w3.org/1999/xlink" xlink:title="total length, measured from front of head to apex of elytra" id="ABBRID0EGBBI" xlink:type="simple">TL</abbrev>/<abbrev xmlns:xlink="http://www.w3.org/1999/xlink" xlink:title="maximum width of body measured at right angle to TL" id="ABBRID0EKBBI" xlink:type="simple">MW</abbrev> 2.08–2.14; <abbrev xmlns:xlink="http://www.w3.org/1999/xlink" xlink:title="pronotal length" id="ABBRID0EOBBI" xlink:type="simple">PL</abbrev> 1–1.15 mm, <abbrev xmlns:xlink="http://www.w3.org/1999/xlink" xlink:title="pronotal width at level of posterior margin" id="ABBRID0ESBBI" xlink:type="simple">PW</abbrev> 2.9–3.25 mm, <abbrev xmlns:xlink="http://www.w3.org/1999/xlink" xlink:title="pronotal length" id="ABBRID0EWBBI" xlink:type="simple">PL</abbrev>/<abbrev xmlns:xlink="http://www.w3.org/1999/xlink" xlink:title="pronotal width at level of posterior margin" id="ABBRID0E1BBI" xlink:type="simple">PW</abbrev> 0.34–0.35; <abbrev xmlns:xlink="http://www.w3.org/1999/xlink" xlink:title="minimum distance between eyes" id="ABBRID0E5BBI" xlink:type="simple">DBE</abbrev> 1.2–1.3 mm, <abbrev xmlns:xlink="http://www.w3.org/1999/xlink" xlink:title="minimum distance between eyes" id="ABBRID0ECCBI" xlink:type="simple">DBE</abbrev>/<abbrev xmlns:xlink="http://www.w3.org/1999/xlink" xlink:title="pronotal width at level of posterior margin" id="ABBRID0EGCBI" xlink:type="simple">PW</abbrev> 0.4–0.41. <bold><italic>Holotype</italic></bold>: <abbrev xmlns:xlink="http://www.w3.org/1999/xlink" xlink:title="total length, measured from front of head to apex of elytra" id="ABBRID0ENCBI" xlink:type="simple">TL</abbrev> 7.7 mm, <abbrev xmlns:xlink="http://www.w3.org/1999/xlink" xlink:title="total length minus head length, measured from anterior margin of pronotum to apex of elytra" id="ABBRID0ERCBI" xlink:type="simple">TL-H</abbrev> 7 mm, <abbrev xmlns:xlink="http://www.w3.org/1999/xlink" xlink:title="maximum width of body measured at right angle to TL" id="ABBRID0EVCBI" xlink:type="simple">MW</abbrev> 3.7 mm, <abbrev xmlns:xlink="http://www.w3.org/1999/xlink" xlink:title="total length, measured from front of head to apex of elytra" id="ABBRID0EZCBI" xlink:type="simple">TL</abbrev>/<abbrev xmlns:xlink="http://www.w3.org/1999/xlink" xlink:title="maximum width of body measured at right angle to TL" id="ABBRID0E4CBI" xlink:type="simple">MW</abbrev> 2.08; <abbrev xmlns:xlink="http://www.w3.org/1999/xlink" xlink:title="pronotal length" id="ABBRID0EBDBI" xlink:type="simple">PL</abbrev> 1.1 mm, <abbrev xmlns:xlink="http://www.w3.org/1999/xlink" xlink:title="pronotal width at level of posterior margin" id="ABBRID0EFDBI" xlink:type="simple">PW</abbrev> 3.2 mm, <abbrev xmlns:xlink="http://www.w3.org/1999/xlink" xlink:title="pronotal length" id="ABBRID0EJDBI" xlink:type="simple">PL</abbrev>/<abbrev xmlns:xlink="http://www.w3.org/1999/xlink" xlink:title="pronotal width at level of posterior margin" id="ABBRID0ENDBI" xlink:type="simple">PW</abbrev> 0.34; <abbrev xmlns:xlink="http://www.w3.org/1999/xlink" xlink:title="minimum distance between eyes" id="ABBRID0ERDBI" xlink:type="simple">DBE</abbrev> 1.3 mm, <abbrev xmlns:xlink="http://www.w3.org/1999/xlink" xlink:title="minimum distance between eyes" id="ABBRID0EVDBI" xlink:type="simple">DBE</abbrev>/<abbrev xmlns:xlink="http://www.w3.org/1999/xlink" xlink:title="pronotal width at level of posterior margin" id="ABBRID0EZDBI" xlink:type="simple">PW</abbrev> 0.41.</p><p><bold><italic>Colouration</italic></bold>: With piceous elytra and pronotum and yellowish red head, pronotal sides, and basal band on elytron (Figs <xref ref-type="fig" rid="F3">11</xref>, <xref ref-type="fig" rid="F3">12</xref>).</p><p>Head yellow to yellowish red, narrowly dark brown behind eyes. Pronotum dark brown to piceous on disc and gradually paler (to yellow) on sides. Elytron dark brown to piceous, with narrow yellow to yellowish red basal band, sometimes with yellowish red apex, seldom yellowish red line along suture too. Scutellum yellowish red to brown. Antennae, other head appendages, and pro- and mesolegs yellow to yellowish red, metalegs darker, all legs darker distally. Ventral side reddish brown.</p><p><bold><italic>Surface sculpture</italic></bold>: Dorsal elytral striation very variable, submarginal stria usually absent or present as a short stria or few short strioles apically: (0–10)+(0–1) (Figs <xref ref-type="fig" rid="F3">11</xref>, <xref ref-type="fig" rid="F3">12</xref>).</p><p>Head without strioles, with relatively dense punctation (spaces between punctures 1–3× size of punctures); punctures relatively coarse (diameter of punctures larger than or equal to diameter of microreticulation cells); microreticulation distinct. Pronotum with strioles laterally, with punctation and microreticulation slightly finer than on head. Elytron with striation very variable: from without striae, with three puncture lines, with up to ten dorsal striae (as in holotype), of which striae 3, 5–10 usually complete, striae 1 and 2 always strongly reduced basally; submarginal stria usually absent or present as a short stria or few short strioles apically. Elytron with punctation distinctly finer than on pronotum and fine microreticulation.</p><p><bold><italic>Structures</italic></bold>: Head relatively broad. Pronotum trapezoid, its lateral margins distinctly convergent anteriorly. Base of prosternum narrowly rounded anteriorly, distinctly convex medially; blade of prosternal process relatively broad.</p><p><bold><italic>Male</italic></bold>: Protibia more or less straight, not modified. Proclaws long, slightly curved, subequal in size and form. Median lobe of aedeagus robust, with two lobes of dorsal sclerite unequal in length and shape, both covered with scale-like structures; left dorsal lobe broader apically and shorter than right dorsal lobe, with a distinct median concavity and its whole apical 1/2 narrowed, its proximal part very large, and its apex more or less straight, with a distinct crest; right dorsal lobe with apex pointed and membranous area medially; lobes of ventral sclerite sclerotised, pressed together between lobes of dorsal sclerite, but partly visible in left lateral view; left ventral lobe consists of two parts: left sclerotised area (visible as a triangular in left lateral view) and less sclerotised right part (visible in left lateral view); sclerotised area with elongate and broad basal 1/2 and long, thread-like apical 1/2; less sclerotised right part long and broad, with its apical part densely covered with long setae; right ventral lobe long and broad. Parameres with dense, long setae occupying slightly more than half of dorsal margin (Fig. <xref ref-type="fig" rid="F22">64</xref>).</p><p><bold><italic>Female</italic></bold>: Probably dimorphic: all females from the type locality (PNG27) are matt. The only female without this dense striolation is from the locality PNG26, where it was the only specimen collected. It is characterised by the reduced elytral striae (3 more or less complete dorsal striae, with some strioles between them) and presence of numerous strioles on the pronotal sides.</p></tp:treatment-sec><tp:treatment-sec sec-type="variability" id="SECID0EWFBI"><title>Variability.</title><p>The species is very variable in the elytral striation, as described above, within and among populations. The holotype is with 10+1 elytral striae. Most specimens from the type locality (PNG27) have such striation but some of them have stria reduction, one specimen up to 5 dorsal striae. Only male from the locality PNG24 is without elytral striae. The female from the locality PNG26 is 3 more or less complete dorsal striae, with some strioles between them.</p></tp:treatment-sec><tp:treatment-sec sec-type="Affinities" id="SECID0E2FBI"><title>Affinities.</title><p>The species belongs to the large species with robust median lobe, covered mainly with scale-like structures. Among them, it is similar to <italic><tp:taxon-name><tp:taxon-name-part taxon-name-part-type="genus" reg="Austrelatus">A.</tp:taxon-name-part><tp:taxon-name-part taxon-name-part-type="species" reg="inconstans">inconstans</tp:taxon-name-part></tp:taxon-name></italic> sp. nov. in size, body form, and dorsal colouration, but distinctly differs from it in shape of the median lobe and simple male proclaws. Also, the species is very similar to <italic><tp:taxon-name><tp:taxon-name-part taxon-name-part-type="genus" reg="Austrelatus">A.</tp:taxon-name-part><tp:taxon-name-part taxon-name-part-type="species" reg="miltokarenos">miltokarenos</tp:taxon-name-part></tp:taxon-name></italic> sp. nov. in median lobe shape but has some differences: apex of left dorsal lobe straighter, with stronger apical crest (in left lateral view) and right dorsal lobe with longer, more curved apex and ventral opening broader (in right lateral view). Additionally, <italic><tp:taxon-name><tp:taxon-name-part taxon-name-part-type="genus" reg="Austrelatus">A.</tp:taxon-name-part><tp:taxon-name-part taxon-name-part-type="species" reg="bundunensis">bundunensis</tp:taxon-name-part></tp:taxon-name></italic> sp. nov. distinctly differs from <italic><tp:taxon-name><tp:taxon-name-part taxon-name-part-type="genus" reg="Austrelatus">A.</tp:taxon-name-part><tp:taxon-name-part taxon-name-part-type="species" reg="miltokarenos">miltokarenos</tp:taxon-name-part></tp:taxon-name></italic> sp. nov. by presence of a yellowish red basal band on elytron and its smaller, more oval body.</p></tp:treatment-sec><tp:treatment-sec sec-type="etymology" id="SECID0ENHBI"><title>Etymology.</title><p>The species is named after its type locality, Bundun. The name is an adjective in the nominative singular.</p></tp:treatment-sec><tp:treatment-sec sec-type="distribution" id="SECID0ESHBI"><title>Distribution.</title><p>
              Papua New Guinea: Morobe Province, Herzog Mts (Fig. <xref ref-type="fig" rid="F65">107</xref>).</p></tp:treatment-sec><tp:treatment-sec sec-type="habitat" id="SECID0E3HBI"><title>Habitat.</title><p>The species was collected in small forest pools.</p></tp:treatment-sec><tp:treatment-sec><!--Section generated to contain objects referenced in tp:taxon-treatment.--><fig id="F3" position="float" orientation="portrait"><object-id xmlns:xlink="http://www.w3.org/1999/xlink" content-type="doi" xlink:type="simple">10.3897/zookeys.1201.116131.figures9-12</object-id><object-id xmlns:xlink="http://www.w3.org/1999/xlink" content-type="arpha" xlink:type="simple">3DDAF782-CC4F-5D8E-BA3D-FB762080BCB9</object-id><label>Figures 9–12.</label><caption><p>Habitus and colouration of <bold>9</bold><italic><tp:taxon-name><tp:taxon-name-part taxon-name-part-type="genus" reg="Austrelatus">Austrelatus</tp:taxon-name-part><tp:taxon-name-part taxon-name-part-type="species" reg="xanthocephalus">xanthocephalus</tp:taxon-name-part><tp:taxon-name-part taxon-name-part-type="subspecies" reg="nabirensis">nabirensis</tp:taxon-name-part></tp:taxon-name></italic> ssp. nov., holotype, without elytral striae <bold>10</bold><italic><tp:taxon-name><tp:taxon-name-part taxon-name-part-type="genus" reg="Austrelatus">A.</tp:taxon-name-part><tp:taxon-name-part taxon-name-part-type="species" reg="xanthocephalus">x.</tp:taxon-name-part><tp:taxon-name-part taxon-name-part-type="subspecies" reg="nabirensis">nabirensis</tp:taxon-name-part></tp:taxon-name></italic> ssp. nov., with elytral striae <bold>11</bold><italic><tp:taxon-name><tp:taxon-name-part taxon-name-part-type="genus" reg="Austrelatus">A.</tp:taxon-name-part><tp:taxon-name-part taxon-name-part-type="species" reg="bundunensis">bundunensis</tp:taxon-name-part></tp:taxon-name></italic> sp. nov., without elytral striae <bold>12</bold><italic><tp:taxon-name><tp:taxon-name-part taxon-name-part-type="genus" reg="Austrelatus">A.</tp:taxon-name-part><tp:taxon-name-part taxon-name-part-type="species" reg="bundunensis">bundunensis</tp:taxon-name-part></tp:taxon-name></italic> sp. nov., holotype, with elytral striae. Scale bars: 1 mm.</p></caption><graphic xmlns:xlink="http://www.w3.org/1999/xlink" xlink:href="zookeys-1201-001_article-116131__-g003.jpg" position="float" orientation="portrait" xlink:type="simple" id="oo_1044735.jpg"><uri content-type="original_file" xlink:type="simple">https://binary.pensoft.net/fig/1044735</uri></graphic></fig><fig id="F22" position="float" orientation="portrait"><object-id xmlns:xlink="http://www.w3.org/1999/xlink" content-type="doi" xlink:type="simple">10.3897/zookeys.1201.116131.figure64</object-id><object-id xmlns:xlink="http://www.w3.org/1999/xlink" content-type="arpha" xlink:type="simple">67A42380-BDE4-56EB-B017-E5BA6B85E858</object-id><label>Figure 64.</label><caption><p><italic><tp:taxon-name><tp:taxon-name-part taxon-name-part-type="genus" reg="Austrelatus">Austrelatus</tp:taxon-name-part><tp:taxon-name-part taxon-name-part-type="species" reg="bundunensis">bundunensis</tp:taxon-name-part></tp:taxon-name></italic> sp. nov., holotype, median lobe <bold>A</bold> left lateral view <bold>B</bold> right lateral view <bold>C</bold> ventral view <bold>D</bold> left paramere in external view. Scale bar: 1 mm (<bold>A–C</bold>).</p></caption><graphic xmlns:xlink="http://www.w3.org/1999/xlink" xlink:href="zookeys-1201-001_article-116131__-g022.jpg" position="float" orientation="portrait" xlink:type="simple" id="oo_1044754.jpg"><uri content-type="original_file" xlink:type="simple">https://binary.pensoft.net/fig/1044754</uri></graphic></fig><fig id="F65" position="float" orientation="portrait"><object-id xmlns:xlink="http://www.w3.org/1999/xlink" content-type="doi" xlink:type="simple">10.3897/zookeys.1201.116131.figure107</object-id><object-id xmlns:xlink="http://www.w3.org/1999/xlink" content-type="arpha" xlink:type="simple">EC3A9286-B8CC-56A7-9504-2F20F304A4E3</object-id><label>Figure 107.</label><caption><p>Map of New Guinea showing distribution of 23 <italic><tp:taxon-name><tp:taxon-name-part taxon-name-part-type="genus" reg="Austrelatus">Austrelatus</tp:taxon-name-part></tp:taxon-name></italic> species and one subspecies.</p></caption><graphic xmlns:xlink="http://www.w3.org/1999/xlink" xlink:href="zookeys-1201-001_article-116131__-g065.jpg" position="float" orientation="portrait" xlink:type="simple" id="oo_1044797.jpg"><uri content-type="original_file" xlink:type="simple">https://binary.pensoft.net/fig/1044797</uri></graphic></fig></tp:treatment-sec></tp:taxon-treatment>
