# Supplementary material for: ﻿Revision of the Austrelatuspapuensis group with descriptions of 42 new species from New Guinea (Coleoptera, Dytiscidae, Copelatinae)
Source: Zookeys. 2024 May 10;1201:1–165. doi: 10.3897/zookeys.1201.116131 (PMC11101835; doi:10.3897/zookeys.1201.116131)
Supplement: XML Treatment for Austrelatus decoris [file zookeys.1201.116131-treatment8.xml]

<!DOCTYPE tp:taxon-treatment
  PUBLIC "-//TaxonX//DTD Taxonomic Treatment Publishing DTD v0 20100105//EN" "tax-treatment-NSO.dtd">
<tp:taxon-treatment xmlns:tp="http://www.plazi.org/taxpub"><tp:treatment-meta><kwd-group><label>Taxon classification</label><kwd>
                <named-content content-type="kingdom">Animalia</named-content>
              </kwd><kwd>
                <named-content content-type="order">Coleoptera </named-content>
              </kwd><kwd>
                <named-content content-type="family">Dytiscidae</named-content>
              </kwd></kwd-group><mixed-citation publication-type="journal"><person-group><name><surname>Shaverdo</surname><given-names>Helena</given-names></name><name><surname>Hendrich</surname><given-names>Lars</given-names></name><name><surname>Surbakti</surname><given-names>Suriani</given-names></name><name><surname>Panjaitan</surname><given-names>Rawati</given-names></name><name><surname>Balke</surname><given-names>Michael</given-names></name></person-group><article-title>﻿Revision of the <italic><tp:taxon-name><tp:taxon-name-part taxon-name-part-type="genus" reg="Austrelatus">Austrelatus</tp:taxon-name-part><tp:taxon-name-part taxon-name-part-type="species" reg="papuensis">papuensis</tp:taxon-name-part></tp:taxon-name></italic> group with descriptions of 42 new species from New Guinea (<tp:taxon-name><tp:taxon-name-part taxon-name-part-type="order">Coleoptera</tp:taxon-name-part></tp:taxon-name>, <tp:taxon-name><tp:taxon-name-part taxon-name-part-type="family">Dytiscidae</tp:taxon-name-part></tp:taxon-name>, <tp:taxon-name><tp:taxon-name-part taxon-name-part-type="subfamily">Copelatinae</tp:taxon-name-part></tp:taxon-name>)</article-title><source>Zookeys</source><day>10</day><month>05</month><year>2024</year><volume>1201</volume><fpage>1</fpage><lpage>165</lpage><pub-id pub-id-type="doi">10.3897/zookeys.1201.116131</pub-id></mixed-citation></tp:treatment-meta><tp:nomenclature><label>﻿﻿8.</label><tp:taxon-name>
              <object-id xmlns:xlink="http://www.w3.org/1999/xlink" content-type="arpha" xlink:type="simple">8CFA3B29-970B-5353-9E26-B8B83148ECB4</object-id>
              <tp:taxon-name-part taxon-name-part-type="genus" reg="Austrelatus">Austrelatus</tp:taxon-name-part>
              <tp:taxon-name-part taxon-name-part-type="species" reg="decoris">decoris</tp:taxon-name-part>
              <object-id xmlns:xlink="http://www.w3.org/1999/xlink" content-type="zoobank" xlink:type="simple">https://zoobank.org/52BB9A5B-7448-40A1-8784-FCA429991CC4</object-id>
            </tp:taxon-name><tp:taxon-status xmlns:xlink="http://www.w3.org/1999/xlink" xlink:type="simple">sp. nov.</tp:taxon-status><xref ref-type="fig" rid="F8">Figs 27</xref><xref ref-type="fig" rid="F36">, 78</xref><xref ref-type="fig" rid="F65">, 107</xref></tp:nomenclature><tp:treatment-sec sec-type="type locality" id="SECID0EX5BI"><title>Type locality.</title><p>Indonesia: Papua Province: Mimika Regency, <named-content xmlns:xlink="http://www.w3.org/1999/xlink" content-type="dwc:verbatimCoordinates" xlink:type="simple"><named-content content-type="geo-json" specific-use="{&#34;type&#34;:&#34;Point&#34;,&#34;coordinates&#34;:[136.643389,-4.252028]}" id="NCID0EA6BI" xlink:type="simple">04°15'07.3"S, 136°38'36.2"E</named-content></named-content>, 149 m a.s.l.</p></tp:treatment-sec><tp:treatment-sec sec-type="type material" id="SECID0EF6BI"><title>Type material.</title><p><bold><italic>Holotype</italic></bold>: male “7889” [green text], “Indonesia: Papua, Kabupaten Mimika, Timika, 149m, 25–30.v.2017,”, “<named-content xmlns:xlink="http://www.w3.org/1999/xlink" content-type="dwc:verbatimCoordinates" xlink:type="simple"><named-content content-type="geo-json" specific-use="{&#34;type&#34;:&#34;Point&#34;,&#34;coordinates&#34;:[136.643384,-4.252020]}" id="NCID0ET6BI" xlink:type="simple">-4.252020° 136.643384°</named-content></named-content>, B.Sumoked (Pap68-Bob06)” (<named-content xmlns:xlink="http://www.w3.org/1999/xlink" content-type="dwc:institutional_code" xlink:title="Museum Zoologicum Bogoriense, Cibinong, West Java, Indonesia" xlink:href="http://grbio.org/institution/museum-zoologicum-bogoriense" xlink:type="simple">MZB</named-content>).</p></tp:treatment-sec><tp:treatment-sec sec-type="description" id="SECID0EAACI"><title>Description.</title><p><bold><italic>Body size and form</italic></bold>: Beetle medium-sized, elongate (Fig. <xref ref-type="fig" rid="F8">27</xref>).</p><p><bold><italic>Measurements</italic>: <italic>Holotype</italic></bold>: <abbrev xmlns:xlink="http://www.w3.org/1999/xlink" xlink:title="total length, measured from front of head to apex of elytra" id="ABBRID0EXACI" xlink:type="simple">TL</abbrev> 5.9 mm, <abbrev xmlns:xlink="http://www.w3.org/1999/xlink" xlink:title="total length minus head length, measured from anterior margin of pronotum to apex of elytra" id="ABBRID0E2ACI" xlink:type="simple">TL-H</abbrev> 5.3 mm, <abbrev xmlns:xlink="http://www.w3.org/1999/xlink" xlink:title="maximum width of body measured at right angle to TL" id="ABBRID0E6ACI" xlink:type="simple">MW</abbrev> 2.72 mm, <abbrev xmlns:xlink="http://www.w3.org/1999/xlink" xlink:title="total length, measured from front of head to apex of elytra" id="ABBRID0EDBCI" xlink:type="simple">TL</abbrev>/<abbrev xmlns:xlink="http://www.w3.org/1999/xlink" xlink:title="maximum width of body measured at right angle to TL" id="ABBRID0EHBCI" xlink:type="simple">MW</abbrev> 2.17; <abbrev xmlns:xlink="http://www.w3.org/1999/xlink" xlink:title="pronotal length" id="ABBRID0ELBCI" xlink:type="simple">PL</abbrev> 0.95 mm, <abbrev xmlns:xlink="http://www.w3.org/1999/xlink" xlink:title="pronotal width at level of posterior margin" id="ABBRID0EPBCI" xlink:type="simple">PW</abbrev> 2.4 mm, <abbrev xmlns:xlink="http://www.w3.org/1999/xlink" xlink:title="pronotal length" id="ABBRID0ETBCI" xlink:type="simple">PL</abbrev>/<abbrev xmlns:xlink="http://www.w3.org/1999/xlink" xlink:title="pronotal width at level of posterior margin" id="ABBRID0EXBCI" xlink:type="simple">PW</abbrev> 0.4; <abbrev xmlns:xlink="http://www.w3.org/1999/xlink" xlink:title="minimum distance between eyes" id="ABBRID0E2BCI" xlink:type="simple">DBE</abbrev> 1.05 mm, <abbrev xmlns:xlink="http://www.w3.org/1999/xlink" xlink:title="minimum distance between eyes" id="ABBRID0E6BCI" xlink:type="simple">DBE</abbrev>/<abbrev xmlns:xlink="http://www.w3.org/1999/xlink" xlink:title="pronotal width at level of posterior margin" id="ABBRID0EDCCI" xlink:type="simple">PW</abbrev> 0.53.</p><p><bold><italic>Colouration</italic></bold>: Dorsally dark brown, with paler head, pronotal sides and elytral base and apex (Fig. <xref ref-type="fig" rid="F8">27</xref>).</p><p>Head reddish, narrowly piceous behind eyes and darker posteromedially. Pronotum dark brown on disc and gradually paler (reddish) on sides. Elytron dark brown, reddish basally, laterally and apically, also with faint reddish colouration between striae so that elytron not looking uniformly dark brown. Scutellum reddish brown. Antennae, other head appendages, and legs reddish, darker distally. Ventral side brown.</p><p><bold><italic>Surface sculpture</italic></bold>: Elytron with 11 complete, relatively strongly impressed striae, submarginal stria present: 11+1 (Fig. <xref ref-type="fig" rid="F8">27</xref>).</p><p>Head without strioles, with distinct, dense punctation (spaces between punctures 1–3× size of punctures); punctures relatively coarse (diameter of punctures slightly larger than or equal to diameter of microreticulation cells); microreticulation distinct. Pronotum without strioles, with punctation finer than on head and fine microreticulation. Elytron with 11 complete, relatively strongly impressed striae, submarginal stria present. Elytron with fine punctation and distinct microreticulation. Abdominal ventrite 6 with distinct punctation, sparse medially and forming denser area at each lateral side and with some strioles medially of this area.</p><p><bold><italic>Structures</italic></bold>: Head large and broad. Pronotum relatively long, its lateral margins rounded, very slightly convergent anteriorly. Base of pronotum slightly narrower than base of elytron, therefore, habitus outline discontinuous. Base of prosternum rounded anteriorly, convex medially; blade of prosternal process relatively broad.</p><p><bold><italic>Male</italic></bold>: Protibia slightly modified; its ventral margin curved proximally. Proclaws relatively long, subequal in length, anterior claw slightly thicker and more strongly curved downwards than posterior one and due to this with a median incision on its inner margin. Median lobe of aedeagus with two lobes of dorsal sclerite unequal in length, covered with scale-like structures; left dorsal lobe with lateral margin slightly concave medially, with apex truncate and slightly curved downwards, having distinct crest; right dorsal lobe broad, shorter than left lobe, with pointed apex and membranous area medially; lobes of ventral sclerite mostly sclerotised, pressed together between lobes of dorsal sclerite, almost invisible in lateral view: tip of setation of less membranous part of left ventral lobe distinctly sticking out (since there is only the holotype, we could not dissect the median lobe to study structure of the ventral sclerite lobes in detail, see e.g., <italic><tp:taxon-name><tp:taxon-name-part taxon-name-part-type="genus" reg="Austrelatus">A.</tp:taxon-name-part><tp:taxon-name-part taxon-name-part-type="species" reg="inconstans">inconstans</tp:taxon-name-part></tp:taxon-name></italic> sp. nov.). Parameres with long and dense setae occupying approximately half of dorsal margin; more distally situated setae longer than more proximal ones (Fig. <xref ref-type="fig" rid="F36">78</xref>).</p><p><bold><italic>Female</italic></bold>: Unknown.</p></tp:treatment-sec><tp:treatment-sec sec-type="Affinities" id="SECID0EDECI"><title>Affinities.</title><p>The species is well-recognisable by its elongate, slightly discontinuous habitus, almost uniformly reddish brown dorsal colouration, strong elytral striation, and characteristic shape of the median lobe.</p></tp:treatment-sec><tp:treatment-sec sec-type="etymology" id="SECID0EIECI"><title>Etymology.</title><p>The species name is a Latin adjective meaning elegant and refers its elongate, slightly discontinuous habitus, with rounded pronotal sides.</p></tp:treatment-sec><tp:treatment-sec sec-type="distribution" id="SECID0ENECI"><title>Distribution.</title><p>Indonesia: Papua Province: Mimika Regency. The species is known only from the type locality (Fig. <xref ref-type="fig" rid="F65">107</xref>).</p></tp:treatment-sec><tp:treatment-sec sec-type="habitat" id="SECID0EXECI"><title>Habitat.</title><p>Unknown.</p></tp:treatment-sec><tp:treatment-sec><!--Section generated to contain objects referenced in tp:taxon-treatment.--><fig id="F8" position="float" orientation="portrait"><object-id xmlns:xlink="http://www.w3.org/1999/xlink" content-type="doi" xlink:type="simple">10.3897/zookeys.1201.116131.figures27-30</object-id><object-id xmlns:xlink="http://www.w3.org/1999/xlink" content-type="arpha" xlink:type="simple">2545066E-D3F5-5F96-8449-24C90BC009B2</object-id><label>Figures 27–30.</label><caption><p>Habitus and colouration of the holotypes of <bold>27</bold><italic><tp:taxon-name><tp:taxon-name-part taxon-name-part-type="genus" reg="Austrelatus">Austrelatus</tp:taxon-name-part><tp:taxon-name-part taxon-name-part-type="species" reg="decoris">decoris</tp:taxon-name-part></tp:taxon-name></italic> sp. nov. <bold>28</bold><italic><tp:taxon-name><tp:taxon-name-part taxon-name-part-type="genus" reg="Austrelatus">A.</tp:taxon-name-part><tp:taxon-name-part taxon-name-part-type="species" reg="craterensis">craterensis</tp:taxon-name-part></tp:taxon-name></italic> sp. nov. <bold>29</bold><italic><tp:taxon-name><tp:taxon-name-part taxon-name-part-type="genus" reg="Austrelatus">A.</tp:taxon-name-part><tp:taxon-name-part taxon-name-part-type="species" reg="aiyurensis">aiyurensis</tp:taxon-name-part></tp:taxon-name></italic> sp. nov. <bold>30</bold><italic><tp:taxon-name><tp:taxon-name-part taxon-name-part-type="genus" reg="Austrelatus">A.</tp:taxon-name-part><tp:taxon-name-part taxon-name-part-type="species" reg="robustus">robustus</tp:taxon-name-part></tp:taxon-name></italic> sp. nov. Scale bars: 1 mm.</p></caption><graphic xmlns:xlink="http://www.w3.org/1999/xlink" xlink:href="zookeys-1201-001_article-116131__-g008.jpg" position="float" orientation="portrait" xlink:type="simple" id="oo_1044740.jpg"><uri content-type="original_file" xlink:type="simple">https://binary.pensoft.net/fig/1044740</uri></graphic></fig><fig id="F36" position="float" orientation="portrait"><object-id xmlns:xlink="http://www.w3.org/1999/xlink" content-type="doi" xlink:type="simple">10.3897/zookeys.1201.116131.figure78</object-id><object-id xmlns:xlink="http://www.w3.org/1999/xlink" content-type="arpha" xlink:type="simple">C38BE801-8093-5CC9-A2B5-AF3826A83661</object-id><label>Figure 78.</label><caption><p><italic><tp:taxon-name><tp:taxon-name-part taxon-name-part-type="genus" reg="Austrelatus">Austrelatus</tp:taxon-name-part><tp:taxon-name-part taxon-name-part-type="species" reg="decoris">decoris</tp:taxon-name-part></tp:taxon-name></italic> sp. nov., holotype, median lobe <bold>A</bold> left lateral view <bold>B</bold> right lateral view <bold>C</bold> ventral view <bold>D</bold> left paramere in external view. Scale bar: 1 mm (<bold>A–C</bold>).</p></caption><graphic xmlns:xlink="http://www.w3.org/1999/xlink" xlink:href="zookeys-1201-001_article-116131__-g036.jpg" position="float" orientation="portrait" xlink:type="simple" id="oo_1044768.jpg"><uri content-type="original_file" xlink:type="simple">https://binary.pensoft.net/fig/1044768</uri></graphic></fig><fig id="F65" position="float" orientation="portrait"><object-id xmlns:xlink="http://www.w3.org/1999/xlink" content-type="doi" xlink:type="simple">10.3897/zookeys.1201.116131.figure107</object-id><object-id xmlns:xlink="http://www.w3.org/1999/xlink" content-type="arpha" xlink:type="simple">EC3A9286-B8CC-56A7-9504-2F20F304A4E3</object-id><label>Figure 107.</label><caption><p>Map of New Guinea showing distribution of 23 <italic><tp:taxon-name><tp:taxon-name-part taxon-name-part-type="genus" reg="Austrelatus">Austrelatus</tp:taxon-name-part></tp:taxon-name></italic> species and one subspecies.</p></caption><graphic xmlns:xlink="http://www.w3.org/1999/xlink" xlink:href="zookeys-1201-001_article-116131__-g065.jpg" position="float" orientation="portrait" xlink:type="simple" id="oo_1044797.jpg"><uri content-type="original_file" xlink:type="simple">https://binary.pensoft.net/fig/1044797</uri></graphic></fig></tp:treatment-sec></tp:taxon-treatment>
