# Supplementary material for: ﻿Revision of the Austrelatuspapuensis group with descriptions of 42 new species from New Guinea (Coleoptera, Dytiscidae, Copelatinae)
Source: Zookeys. 2024 May 10;1201:1–165. doi: 10.3897/zookeys.1201.116131 (PMC11101835; doi:10.3897/zookeys.1201.116131)
Supplement: XML Treatment for Austrelatus herzogensis [file zookeys.1201.116131-treatment14.xml]

<!DOCTYPE tp:taxon-treatment
  PUBLIC "-//TaxonX//DTD Taxonomic Treatment Publishing DTD v0 20100105//EN" "tax-treatment-NSO.dtd">
<tp:taxon-treatment xmlns:tp="http://www.plazi.org/taxpub"><tp:treatment-meta><kwd-group><label>Taxon classification</label><kwd>
                <named-content content-type="kingdom">Animalia</named-content>
              </kwd><kwd>
                <named-content content-type="order">Coleoptera </named-content>
              </kwd><kwd>
                <named-content content-type="family">Dytiscidae</named-content>
              </kwd></kwd-group><mixed-citation publication-type="journal"><person-group><name><surname>Shaverdo</surname><given-names>Helena</given-names></name><name><surname>Hendrich</surname><given-names>Lars</given-names></name><name><surname>Surbakti</surname><given-names>Suriani</given-names></name><name><surname>Panjaitan</surname><given-names>Rawati</given-names></name><name><surname>Balke</surname><given-names>Michael</given-names></name></person-group><article-title>﻿Revision of the <italic><tp:taxon-name><tp:taxon-name-part taxon-name-part-type="genus" reg="Austrelatus">Austrelatus</tp:taxon-name-part><tp:taxon-name-part taxon-name-part-type="species" reg="papuensis">papuensis</tp:taxon-name-part></tp:taxon-name></italic> group with descriptions of 42 new species from New Guinea (<tp:taxon-name><tp:taxon-name-part taxon-name-part-type="order">Coleoptera</tp:taxon-name-part></tp:taxon-name>, <tp:taxon-name><tp:taxon-name-part taxon-name-part-type="family">Dytiscidae</tp:taxon-name-part></tp:taxon-name>, <tp:taxon-name><tp:taxon-name-part taxon-name-part-type="subfamily">Copelatinae</tp:taxon-name-part></tp:taxon-name>)</article-title><source>Zookeys</source><day>10</day><month>05</month><year>2024</year><volume>1201</volume><fpage>1</fpage><lpage>165</lpage><pub-id pub-id-type="doi">10.3897/zookeys.1201.116131</pub-id></mixed-citation></tp:treatment-meta><tp:nomenclature><label>﻿﻿14.</label><tp:taxon-name>
              <object-id xmlns:xlink="http://www.w3.org/1999/xlink" content-type="arpha" xlink:type="simple">87779FC0-2939-5031-9602-E5AF03F49B56</object-id>
              <tp:taxon-name-part taxon-name-part-type="genus" reg="Austrelatus">Austrelatus</tp:taxon-name-part>
              <tp:taxon-name-part taxon-name-part-type="species" reg="herzogensis">herzogensis</tp:taxon-name-part>
              <object-id xmlns:xlink="http://www.w3.org/1999/xlink" content-type="zoobank" xlink:type="simple">https://zoobank.org/A70BB204-8306-43EA-8A9A-1B5E336F3E9A</object-id>
            </tp:taxon-name><tp:taxon-status xmlns:xlink="http://www.w3.org/1999/xlink" xlink:type="simple">sp. nov.</tp:taxon-status><xref ref-type="fig" rid="F12">Figs 43</xref><xref ref-type="fig" rid="F50">, 92</xref><xref ref-type="fig" rid="F66">, 108</xref></tp:nomenclature><tp:treatment-sec sec-type="type locality" id="SECID0ERDBK"><title>Type locality.</title><p>
              Papua New Guinea: Morobe Province, Herzog Mts, backroad to Wagau, <named-content xmlns:xlink="http://www.w3.org/1999/xlink" content-type="dwc:verbatimCoordinates" xlink:type="simple"><named-content content-type="geo-json" specific-use="{&#34;type&#34;:&#34;Point&#34;,&#34;coordinates&#34;:[146.649217,-6.778617]}" id="NCID0E1DBK" xlink:type="simple">06°46.717'S, 146°38.953'E</named-content></named-content>, 100 m a.s.l.</p></tp:treatment-sec><tp:treatment-sec sec-type="type material" id="SECID0E6DBK"><title>Type material.</title><p><bold><italic>Holotype</italic></bold>: male “Papua New Guinea: Morobe, Herzog Mts., backroad to Wagau, 100m, 3.iv.2006, 6 <named-content xmlns:xlink="http://www.w3.org/1999/xlink" content-type="dwc:verbatimCoordinates" xlink:type="simple"><named-content content-type="geo-json" specific-use="{&#34;type&#34;:&#34;Point&#34;,&#34;coordinates&#34;:[146.649217,-46.717000]}" id="NCID0ENEBK" xlink:type="simple">46.717S 146 38.953E</named-content></named-content>, Balke &amp; Sagata (<abbrev xmlns:xlink="http://www.w3.org/1999/xlink" xlink:title="Papua New Guinea" id="ABBRID0ESEBK" xlink:type="simple">PNG</abbrev> 29)” (<named-content xmlns:xlink="http://www.w3.org/1999/xlink" content-type="dwc:institutional_code" xlink:title="SNSB-Zoologische Staatssammlung München, Munich, Germany" xlink:href="http://grbio.org/institution/zoologische-staatssammlung" xlink:type="simple">ZSM</named-content>). <bold><italic>Paratypes</italic>: <italic>PNG</italic>: <italic>Morobe</italic></bold>: 1 male, 7 females with the same label as the holotype (<named-content xmlns:xlink="http://www.w3.org/1999/xlink" content-type="dwc:institutional_code" xlink:title="Naturhistorisches Museum Wien, Vienna, Austria" xlink:href="http://grbio.org/institution/naturhistorisches-museum-wien-0" xlink:type="simple">NHMW</named-content>, <named-content xmlns:xlink="http://www.w3.org/1999/xlink" content-type="dwc:institutional_code" xlink:title="SNSB-Zoologische Staatssammlung München, Munich, Germany" xlink:href="http://grbio.org/institution/zoologische-staatssammlung" xlink:type="simple">ZSM</named-content>). 1 male “Papua New Guinea: Morobe, Herzog Mts., backroad to Wagau, 100m, 3.iv.2006, Balke &amp; Sagata (<abbrev xmlns:xlink="http://www.w3.org/1999/xlink" xlink:title="Papua New Guinea" id="ABBRID0EVFBK" xlink:type="simple">PNG</abbrev> 29)”, “3216” [green label] (<named-content xmlns:xlink="http://www.w3.org/1999/xlink" content-type="dwc:institutional_code" xlink:title="SNSB-Zoologische Staatssammlung München, Munich, Germany" xlink:href="http://grbio.org/institution/zoologische-staatssammlung" xlink:type="simple">ZSM</named-content>). 5 males, 7 females “Stn. No. 158”, “New Guinea: Morobe Distr., Gusap, Markham, Valley c.90 m W. of Lae. 1,000ft. 27–30.i.1965”, “M.E. Bacchus B.M. 1965-120” (<named-content xmlns:xlink="http://www.w3.org/1999/xlink" content-type="dwc:institutional_code" xlink:title="The Natural History Museum, London, UK" xlink:href="http://grbio.org/institution/natural-history-museum-london" xlink:type="simple">BMNH</named-content>, <named-content xmlns:xlink="http://www.w3.org/1999/xlink" content-type="dwc:institutional_code" xlink:title="Naturhistorisches Museum Wien, Vienna, Austria" xlink:href="http://grbio.org/institution/naturhistorisches-museum-wien-0" xlink:type="simple">NHMW</named-content>). 1 male, 1 female “Stn. No. 162”, “New Guinea: Morobe Distr., Gusap, Markham, Valley c.90 m W. of Lae. 1,000ft. 27–30.i.1965”, “M.E. Bacchus B.M. 1965-120” (<named-content xmlns:xlink="http://www.w3.org/1999/xlink" content-type="dwc:institutional_code" xlink:title="The Natural History Museum, London, UK" xlink:href="http://grbio.org/institution/natural-history-museum-london" xlink:type="simple">BMNH</named-content>). 1 female “Stn. No. 161”, “New Guinea: Morobe Distr., Gusap, Markham, Valley c.90 m W.of Lae. 1,000ft. 27–30.i.1965”, “M.E. Bacchus B.M. 1965-120” (<named-content xmlns:xlink="http://www.w3.org/1999/xlink" content-type="dwc:institutional_code" xlink:title="The Natural History Museum, London, UK" xlink:href="http://grbio.org/institution/natural-history-museum-london" xlink:type="simple">BMNH</named-content>). 1 male, 6 females “Stn. No. 114”, “New Guinea: Morobe Distr., Markham R. Valley. Gusap, c.90 m. W. of Lae. 1000ft. 3.xii.1964”, “M.E. Bacchus B.M. 1965-120” (<named-content xmlns:xlink="http://www.w3.org/1999/xlink" content-type="dwc:institutional_code" xlink:title="The Natural History Museum, London, UK" xlink:href="http://grbio.org/institution/natural-history-museum-london" xlink:type="simple">BMNH</named-content>). <bold><italic>Madang</italic></bold>: 3 males, 7 females “Papua New Guinea: Madang, middle ramu [Ramu River], Akaraski, 50m, 12.iii.2007, <named-content xmlns:xlink="http://www.w3.org/1999/xlink" content-type="dwc:verbatimCoordinates" xlink:type="simple"><named-content content-type="geo-json" specific-use="{&#34;type&#34;:&#34;Point&#34;,&#34;coordinates&#34;:[144.718950,-5.079783]}" id="NCID0EPHBK" xlink:type="simple">05.04.787S 144.43.137E</named-content></named-content>, Kinibel (<abbrev xmlns:xlink="http://www.w3.org/1999/xlink" xlink:title="Papua New Guinea" id="ABBRID0EUHBK" xlink:type="simple">PNG</abbrev> 157)”, two males with additional green labels “2881” and “2882” (<named-content xmlns:xlink="http://www.w3.org/1999/xlink" content-type="dwc:institutional_code" xlink:title="Naturhistorisches Museum Wien, Vienna, Austria" xlink:href="http://grbio.org/institution/naturhistorisches-museum-wien-0" xlink:type="simple">NHMW</named-content>, <named-content xmlns:xlink="http://www.w3.org/1999/xlink" content-type="dwc:institutional_code" xlink:title="SNSB-Zoologische Staatssammlung München, Munich, Germany" xlink:href="http://grbio.org/institution/zoologische-staatssammlung" xlink:type="simple">ZSM</named-content>). <bold><italic>East Sepik</italic></bold>: 1 male, 2 females “Papua New Guinea East Sepik Province Amboin Patrol Post Karawari Lodge 7 Jan. 1983, A.C.Messer” (<named-content xmlns:xlink="http://www.w3.org/1999/xlink" content-type="dwc:institutional_code" xlink:title="SNSB-Zoologische Staatssammlung München, Munich, Germany" xlink:href="http://grbio.org/institution/zoologische-staatssammlung" xlink:type="simple">ZSM</named-content>). <bold><italic><abbrev xmlns:xlink="http://www.w3.org/1999/xlink" xlink:title="Indonesia" id="ABBRID0EVIBK" xlink:type="simple">IN</abbrev></italic>: <italic>West Papua</italic>: <italic>Yapen Islands Regency</italic></bold>: 1 male “Irian Jaya: Japen Isl. W Serui, Panduamin ca. 100m, 19.2.1999 leg. Riedel” (<named-content xmlns:xlink="http://www.w3.org/1999/xlink" content-type="dwc:institutional_code" xlink:title="Naturhistorisches Museum Wien, Vienna, Austria" xlink:href="http://grbio.org/institution/naturhistorisches-museum-wien-0" xlink:type="simple">NHMW</named-content>).</p></tp:treatment-sec><tp:treatment-sec sec-type="description" id="SECID0EFJBK"><title>Description.</title><p><bold><italic>Body size and form</italic></bold>: Beetle medium-sized, oblong-oval (Fig. <xref ref-type="fig" rid="F12">43</xref>).</p><p><bold><italic>Measurements</italic></bold>: <abbrev xmlns:xlink="http://www.w3.org/1999/xlink" xlink:title="total length, measured from front of head to apex of elytra" id="ABBRID0E2JBK" xlink:type="simple">TL</abbrev> 5.65–6.7 mm, <abbrev xmlns:xlink="http://www.w3.org/1999/xlink" xlink:title="total length minus head length, measured from anterior margin of pronotum to apex of elytra" id="ABBRID0E6JBK" xlink:type="simple">TL-H</abbrev> 5.75–6.1 mm, <abbrev xmlns:xlink="http://www.w3.org/1999/xlink" xlink:title="maximum width of body measured at right angle to TL" id="ABBRID0EDKBK" xlink:type="simple">MW</abbrev> 2.8–3.2 mm, <abbrev xmlns:xlink="http://www.w3.org/1999/xlink" xlink:title="total length, measured from front of head to apex of elytra" id="ABBRID0EHKBK" xlink:type="simple">TL</abbrev>/<abbrev xmlns:xlink="http://www.w3.org/1999/xlink" xlink:title="maximum width of body measured at right angle to TL" id="ABBRID0ELKBK" xlink:type="simple">MW</abbrev> 2.02–2.09; <abbrev xmlns:xlink="http://www.w3.org/1999/xlink" xlink:title="pronotal length" id="ABBRID0EPKBK" xlink:type="simple">PL</abbrev> 0.8–0.95 mm, <abbrev xmlns:xlink="http://www.w3.org/1999/xlink" xlink:title="pronotal width at level of posterior margin" id="ABBRID0ETKBK" xlink:type="simple">PW</abbrev> 2.3–2.7 mm, <abbrev xmlns:xlink="http://www.w3.org/1999/xlink" xlink:title="pronotal length" id="ABBRID0EXKBK" xlink:type="simple">PL</abbrev>/<abbrev xmlns:xlink="http://www.w3.org/1999/xlink" xlink:title="pronotal width at level of posterior margin" id="ABBRID0E2KBK" xlink:type="simple">PW</abbrev> 0.33–0.37; <abbrev xmlns:xlink="http://www.w3.org/1999/xlink" xlink:title="minimum distance between eyes" id="ABBRID0E6KBK" xlink:type="simple">DBE</abbrev> 0.85–1 mm, <abbrev xmlns:xlink="http://www.w3.org/1999/xlink" xlink:title="minimum distance between eyes" id="ABBRID0EDLBK" xlink:type="simple">DBE</abbrev>/<abbrev xmlns:xlink="http://www.w3.org/1999/xlink" xlink:title="pronotal width at level of posterior margin" id="ABBRID0EHLBK" xlink:type="simple">PW</abbrev> 0.37. <bold><italic>Holotype</italic></bold>: <abbrev xmlns:xlink="http://www.w3.org/1999/xlink" xlink:title="total length, measured from front of head to apex of elytra" id="ABBRID0EOLBK" xlink:type="simple">TL</abbrev> 6.3 mm, <abbrev xmlns:xlink="http://www.w3.org/1999/xlink" xlink:title="total length minus head length, measured from anterior margin of pronotum to apex of elytra" id="ABBRID0ESLBK" xlink:type="simple">TL-H</abbrev> 5.75 mm, <abbrev xmlns:xlink="http://www.w3.org/1999/xlink" xlink:title="maximum width of body measured at right angle to TL" id="ABBRID0EWLBK" xlink:type="simple">MW</abbrev> 3.05 mm, <abbrev xmlns:xlink="http://www.w3.org/1999/xlink" xlink:title="total length, measured from front of head to apex of elytra" id="ABBRID0E1LBK" xlink:type="simple">TL</abbrev>/<abbrev xmlns:xlink="http://www.w3.org/1999/xlink" xlink:title="maximum width of body measured at right angle to TL" id="ABBRID0E5LBK" xlink:type="simple">MW</abbrev> 2.07; <abbrev xmlns:xlink="http://www.w3.org/1999/xlink" xlink:title="pronotal length" id="ABBRID0ECMBK" xlink:type="simple">PL</abbrev> 0.95 mm, <abbrev xmlns:xlink="http://www.w3.org/1999/xlink" xlink:title="pronotal width at level of posterior margin" id="ABBRID0EGMBK" xlink:type="simple">PW</abbrev> 2.6 mm, <abbrev xmlns:xlink="http://www.w3.org/1999/xlink" xlink:title="pronotal length" id="ABBRID0EKMBK" xlink:type="simple">PL</abbrev>/<abbrev xmlns:xlink="http://www.w3.org/1999/xlink" xlink:title="pronotal width at level of posterior margin" id="ABBRID0EOMBK" xlink:type="simple">PW</abbrev> 0.37; <abbrev xmlns:xlink="http://www.w3.org/1999/xlink" xlink:title="minimum distance between eyes" id="ABBRID0ESMBK" xlink:type="simple">DBE</abbrev> 0.95 mm, <abbrev xmlns:xlink="http://www.w3.org/1999/xlink" xlink:title="minimum distance between eyes" id="ABBRID0EWMBK" xlink:type="simple">DBE</abbrev>/<abbrev xmlns:xlink="http://www.w3.org/1999/xlink" xlink:title="pronotal width at level of posterior margin" id="ABBRID0E1MBK" xlink:type="simple">PW</abbrev> 0.37.</p><p><bold><italic>Colouration</italic></bold>: Dorsally piceous, with yellowish red posterior part of head, pronotal sides, especially anterolaterally, broad, basal band and large, apical spot on elytron (Fig. <xref ref-type="fig" rid="F12">43</xref>).</p><p>Head piceous, yellowish red posteriorly, between eyes; sometimes yellowish red to brown, piceous behind eyes and two spots in middle. Pronotum piceous, with yellowish red sides, often only in anterolateral half. Elytron piceous, with broad, distinct, yellowish red basal band and large, yellow spot apically that usually slightly extending laterally. Scutellum piceous. Antennae, other head appendages, and pro- and mesolegs yellowish red, metalegs slightly darker, especially distally. Ventral side brown, with paler prosternum and abdominal ventrites.</p><p><bold><italic>Surface sculpture</italic></bold>: Elytron with (10–11)+0 striae; stria 1 usually strongly reduced, striae 2 and 3 sometimes reduced basally (Fig. <xref ref-type="fig" rid="F12">43</xref>).</p><p>Head without strioles, with rather dense punctation (spaces between punctures 1–3× size of punctures); punctures coarse (diameter of punctures usually larger than or equal to diameter of microreticulation cells); microreticulation distinct. Pronotum without strioles or with few strioles posterolaterally or in females, with numerous strioles laterally; with punctation finer than on head and microreticulation fine. Elytron with 11 dorsal striae, stria 1 often present as strioles in apical 1/2 or sometimes completely absent, striae 2 and 3 usually absent in basal 1/4 or present as strioles, stria 10 reduced at shoulder; submarginal stria absent. Elytron with fine punctation and microreticulation.</p><p><bold><italic>Structures</italic></bold>: Head relatively broad. Pronotum trapezoid, its lateral margins convergent anteriorly. Base of prosternum rounded anteriorly, convex medially; blade of prosternal process relatively narrow.</p><p><bold><italic>Male</italic></bold>: Protibia straight, not modified. Proclaws relatively long, simple, subequal in length. Median lobe of aedeagus with two lobes of dorsal sclerite subequal in length, more or less straight and evenly tapering to broadly pointed apexes, tip of left dorsal lobe apex with kind of small incision, not completely pointed; left dorsal lobe with lateral side modified: with distinct, median concavity of of triangular shape, covered with numerous, very distinct, strong and long spinula-like structures; lateral margin apically without surface structures, smooth; right dorsal lobe covered with scale-like structures, with median membranous area; lobes of ventral sclerite partly sclerotised, long, partly visible in left lateral view; left ventral lobe with elongate, strong sclerotised area, concave apically, with apex pointed and slightly curved to right and membranous right part with long, thin, upwardly curved apex sometimes sticking out in left lateral view; right ventral lobe with narrow sclerotised area on right margin. Parameres with dense, long setae occupying approximately half of dorsal margin, with single the most proximal setae standing separately (Fig. <xref ref-type="fig" rid="F50">92</xref>).</p><p><bold><italic>Female</italic></bold>: As males but usually with stronger elytral punctation and microreticulation and pronotum with numerous strioles occupying sides completely so that only disc without strioles. Interestingly, some females have pronotum with lateral margin slightly to distinctly concave at anterior angles.</p></tp:treatment-sec><tp:treatment-sec sec-type="variability" id="SECID0EPOBK"><title>Variability.</title><p>There is a variation in dorsal colouration and striolation as described above.</p></tp:treatment-sec><tp:treatment-sec sec-type="Affinities" id="SECID0EUOBK"><title>Affinities.</title><p>The species belong to the medium-sized species with median lobe of the aedeagus that has scale- and spinula-like structures on the left dorsal lobe. Based on body size and shape and shape of the median lobe with the characteristic median, triangle concavity of the left dorsal lobe, it is very similar to <italic><tp:taxon-name><tp:taxon-name-part taxon-name-part-type="genus" reg="Austrelatus">A.</tp:taxon-name-part><tp:taxon-name-part taxon-name-part-type="species" reg="kalibumi">kalibumi</tp:taxon-name-part></tp:taxon-name></italic> sp. nov. but differs from it in elytron with broad and distinct, yellowish red basal band and slightly differently shaped median lobe, with its apical part distinctly shorter and apex of the left dorsal lobe less pointed. See also under <italic><tp:taxon-name><tp:taxon-name-part taxon-name-part-type="genus" reg="Austrelatus">A.</tp:taxon-name-part><tp:taxon-name-part taxon-name-part-type="species" reg="sararti">sararti</tp:taxon-name-part></tp:taxon-name></italic> sp. nov.</p></tp:treatment-sec><tp:treatment-sec sec-type="etymology" id="SECID0EQPBK"><title>Etymology.</title><p>The species is named after Herzog Mts. The name is an adjective in the nominative singular.</p></tp:treatment-sec><tp:treatment-sec sec-type="distribution" id="SECID0EVPBK"><title>Distribution.</title><p>According to the studied material, the species has a disjunct areal: all specimens except one are from Papua New Guinea: Madang, Morobe and East Sepik provinces and only one male (its identification is sure) is known from Yapen Island of Indonesia (Fig. <xref ref-type="fig" rid="F66">108</xref>). Further sampling activities are necessary to show whether the species is indeed distributed in western part of New Guinea or the Yapen specimen is mislabelled.</p></tp:treatment-sec><tp:treatment-sec sec-type="habitat" id="SECID0E6PBK"><title>Habitat.</title><p>In the Herzog Mts, the species was collected in shallow and shaded forest pools rich in rotten leaves.</p></tp:treatment-sec><tp:treatment-sec><!--Section generated to contain objects referenced in tp:taxon-treatment.--><fig id="F12" position="float" orientation="portrait"><object-id xmlns:xlink="http://www.w3.org/1999/xlink" content-type="doi" xlink:type="simple">10.3897/zookeys.1201.116131.figures42-45</object-id><object-id xmlns:xlink="http://www.w3.org/1999/xlink" content-type="arpha" xlink:type="simple">C7B77B9F-3755-51F2-BDFD-8FFB8D15A5F2</object-id><label>Figures 42–45.</label><caption><p>Habitus and colouration of the holotypes of <bold>42</bold><italic><tp:taxon-name><tp:taxon-name-part taxon-name-part-type="genus" reg="Austrelatus">Austrelatus</tp:taxon-name-part><tp:taxon-name-part taxon-name-part-type="species" reg="kalibumi">kalibumi</tp:taxon-name-part></tp:taxon-name></italic> sp. nov. <bold>43</bold><italic><tp:taxon-name><tp:taxon-name-part taxon-name-part-type="genus" reg="Austrelatus">A.</tp:taxon-name-part><tp:taxon-name-part taxon-name-part-type="species" reg="herzogensis">herzogensis</tp:taxon-name-part></tp:taxon-name></italic> sp. nov. <bold>44</bold><italic><tp:taxon-name><tp:taxon-name-part taxon-name-part-type="genus" reg="Austrelatus">A.</tp:taxon-name-part><tp:taxon-name-part taxon-name-part-type="species" reg="mianminensis">mianminensis</tp:taxon-name-part></tp:taxon-name></italic> sp. nov. <bold>45</bold><italic><tp:taxon-name><tp:taxon-name-part taxon-name-part-type="genus" reg="Austrelatus">A.</tp:taxon-name-part><tp:taxon-name-part taxon-name-part-type="species" reg="pseudomianminensis">pseudomianminensis</tp:taxon-name-part></tp:taxon-name></italic> sp. nov. Scale bars: 1 mm.</p></caption><graphic xmlns:xlink="http://www.w3.org/1999/xlink" xlink:href="zookeys-1201-001_article-116131__-g012.jpg" position="float" orientation="portrait" xlink:type="simple" id="oo_1044744.jpg"><uri content-type="original_file" xlink:type="simple">https://binary.pensoft.net/fig/1044744</uri></graphic></fig><fig id="F50" position="float" orientation="portrait"><object-id xmlns:xlink="http://www.w3.org/1999/xlink" content-type="doi" xlink:type="simple">10.3897/zookeys.1201.116131.figure92</object-id><object-id xmlns:xlink="http://www.w3.org/1999/xlink" content-type="arpha" xlink:type="simple">1AE847D2-4F3C-50B9-ADF5-84490BBC224D</object-id><label>Figure 92.</label><caption><p><italic><tp:taxon-name><tp:taxon-name-part taxon-name-part-type="genus" reg="Austrelatus">Austrelatus</tp:taxon-name-part><tp:taxon-name-part taxon-name-part-type="species" reg="herzogensis">herzogensis</tp:taxon-name-part></tp:taxon-name></italic> sp. nov., holotype, median lobe <bold>A</bold> left lateral view <bold>B</bold> right lateral view <bold>C</bold> ventral view <bold>D</bold> left paramere in external view. Scale bar: 1 mm (<bold>A–C</bold>).</p></caption><graphic xmlns:xlink="http://www.w3.org/1999/xlink" xlink:href="zookeys-1201-001_article-116131__-g050.jpg" position="float" orientation="portrait" xlink:type="simple" id="oo_1044782.jpg"><uri content-type="original_file" xlink:type="simple">https://binary.pensoft.net/fig/1044782</uri></graphic></fig><fig id="F66" position="float" orientation="portrait"><object-id xmlns:xlink="http://www.w3.org/1999/xlink" content-type="doi" xlink:type="simple">10.3897/zookeys.1201.116131.figure108</object-id><object-id xmlns:xlink="http://www.w3.org/1999/xlink" content-type="arpha" xlink:type="simple">B8254EF3-090F-5EAE-9F7E-177A79FE8FD6</object-id><label>Figure 108.</label><caption><p>Map of New Guinea showing distribution of 23 <italic><tp:taxon-name><tp:taxon-name-part taxon-name-part-type="genus" reg="Austrelatus">Austrelatus</tp:taxon-name-part></tp:taxon-name></italic> species.</p></caption><graphic xmlns:xlink="http://www.w3.org/1999/xlink" xlink:href="zookeys-1201-001_article-116131__-g066.jpg" position="float" orientation="portrait" xlink:type="simple" id="oo_1044798.jpg"><uri content-type="original_file" xlink:type="simple">https://binary.pensoft.net/fig/1044798</uri></graphic></fig></tp:treatment-sec></tp:taxon-treatment>
