# Supplementary material for: ﻿Revision of the Austrelatuspapuensis group with descriptions of 42 new species from New Guinea (Coleoptera, Dytiscidae, Copelatinae)
Source: Zookeys. 2024 May 10;1201:1–165. doi: 10.3897/zookeys.1201.116131 (PMC11101835; doi:10.3897/zookeys.1201.116131)
Supplement: XML Treatment for Austrelatus inconstans [file zookeys.1201.116131-treatment15.xml]

<!DOCTYPE tp:taxon-treatment
  PUBLIC "-//TaxonX//DTD Taxonomic Treatment Publishing DTD v0 20100105//EN" "tax-treatment-NSO.dtd">
<tp:taxon-treatment xmlns:tp="http://www.plazi.org/taxpub"><tp:treatment-meta><kwd-group><label>Taxon classification</label><kwd>
                <named-content content-type="kingdom">Animalia</named-content>
              </kwd><kwd>
                <named-content content-type="order">Coleoptera </named-content>
              </kwd><kwd>
                <named-content content-type="family">Dytiscidae</named-content>
              </kwd></kwd-group><mixed-citation publication-type="journal"><person-group><name><surname>Shaverdo</surname><given-names>Helena</given-names></name><name><surname>Hendrich</surname><given-names>Lars</given-names></name><name><surname>Surbakti</surname><given-names>Suriani</given-names></name><name><surname>Panjaitan</surname><given-names>Rawati</given-names></name><name><surname>Balke</surname><given-names>Michael</given-names></name></person-group><article-title>﻿Revision of the <italic><tp:taxon-name><tp:taxon-name-part taxon-name-part-type="genus" reg="Austrelatus">Austrelatus</tp:taxon-name-part><tp:taxon-name-part taxon-name-part-type="species" reg="papuensis">papuensis</tp:taxon-name-part></tp:taxon-name></italic> group with descriptions of 42 new species from New Guinea (<tp:taxon-name><tp:taxon-name-part taxon-name-part-type="order">Coleoptera</tp:taxon-name-part></tp:taxon-name>, <tp:taxon-name><tp:taxon-name-part taxon-name-part-type="family">Dytiscidae</tp:taxon-name-part></tp:taxon-name>, <tp:taxon-name><tp:taxon-name-part taxon-name-part-type="subfamily">Copelatinae</tp:taxon-name-part></tp:taxon-name>)</article-title><source>Zookeys</source><day>10</day><month>05</month><year>2024</year><volume>1201</volume><fpage>1</fpage><lpage>165</lpage><pub-id pub-id-type="doi">10.3897/zookeys.1201.116131</pub-id></mixed-citation></tp:treatment-meta><tp:nomenclature><label>﻿﻿15.</label><tp:taxon-name>
              <object-id xmlns:xlink="http://www.w3.org/1999/xlink" content-type="arpha" xlink:type="simple">1B84EBBD-8488-5272-BA53-B1262D6D0683</object-id>
              <tp:taxon-name-part taxon-name-part-type="genus" reg="Austrelatus">Austrelatus</tp:taxon-name-part>
              <tp:taxon-name-part taxon-name-part-type="species" reg="inconstans">inconstans</tp:taxon-name-part>
              <object-id xmlns:xlink="http://www.w3.org/1999/xlink" content-type="zoobank" xlink:type="simple">https://zoobank.org/82127944-30E0-4F34-B7E8-5247BA54FCBD</object-id>
            </tp:taxon-name><tp:taxon-status xmlns:xlink="http://www.w3.org/1999/xlink" xlink:type="simple">sp. nov.</tp:taxon-status><xref ref-type="fig" rid="F4">Figs 13–15</xref><xref ref-type="fig" rid="F23">, 65</xref><xref ref-type="fig" rid="F65">, 107</xref><xref ref-type="fig" rid="F67">, 109–110</xref><xref ref-type="fig" rid="F68">, 111, 112</xref><xref ref-type="fig" rid="F69">, 113</xref></tp:nomenclature><tp:treatment-sec sec-type="type locality" id="SECID0EFSBK"><title>Type locality.</title><p>Indonesia: Papua Province: Nabire Regency, road Nabire-Enarotali, 54<sup>th</sup> km, <named-content xmlns:xlink="http://www.w3.org/1999/xlink" content-type="dwc:verbatimCoordinates" xlink:type="simple"><named-content content-type="geo-json" specific-use="{&#34;type&#34;:&#34;Point&#34;,&#34;coordinates&#34;:[135.731833,-3.491833]}" id="NCID0EQSBK" xlink:type="simple">03°29.51'S, 135°43.91'E</named-content></named-content>, 750–800 m a.s.l.</p></tp:treatment-sec><tp:treatment-sec sec-type="type material" id="SECID0EVSBK"><title>Type material.</title><p><bold><italic>Holotype</italic></bold>: male “West New Guinea/Paniai Prov./IR 19 track Nabire-Ilaga km 54 Basecamp, 750–800m, 16.-27.7.1991 leg: Balke &amp; Hendrich” (<named-content xmlns:xlink="http://www.w3.org/1999/xlink" content-type="dwc:institutional_code" xlink:title="SNSB-Zoologische Staatssammlung München, Munich, Germany" xlink:href="http://grbio.org/institution/zoologische-staatssammlung" xlink:type="simple">ZSM</named-content>). <bold><italic>Paratypes</italic>: <italic><abbrev xmlns:xlink="http://www.w3.org/1999/xlink" xlink:title="Indonesia" id="ABBRID0EMTBK" xlink:type="simple">IN</abbrev></italic>: <italic>Papua</italic>: <italic>Nabire Regency</italic></bold>: 52 males, 36 females with the same label as the holotype (<named-content xmlns:xlink="http://www.w3.org/1999/xlink" content-type="dwc:institutional_code" xlink:title="Museum Zoologicum Bogoriense, Cibinong, West Java, Indonesia" xlink:href="http://grbio.org/institution/museum-zoologicum-bogoriense" xlink:type="simple">MZB</named-content>, <named-content xmlns:xlink="http://www.w3.org/1999/xlink" content-type="dwc:institutional_code" xlink:title="Naturhistorisches Museum Wien, Vienna, Austria" xlink:href="http://grbio.org/institution/naturhistorisches-museum-wien-0" xlink:type="simple">NHMW</named-content>, <named-content xmlns:xlink="http://www.w3.org/1999/xlink" content-type="dwc:institutional_code" xlink:title="SNSB-Zoologische Staatssammlung München, Munich, Germany" xlink:href="http://grbio.org/institution/zoologische-staatssammlung" xlink:type="simple">ZSM</named-content>). 9 males, 9 females “IR 19-W, New Guinea, Track Nabire-Ilaga KM 54, basecamp, 750–800m, 16.-27.vii.1991 Balke &amp; Hendrich leg.” (<named-content xmlns:xlink="http://www.w3.org/1999/xlink" content-type="dwc:institutional_code" xlink:title="Naturhistorisches Museum Wien, Vienna, Austria" xlink:href="http://grbio.org/institution/naturhistorisches-museum-wien-0" xlink:type="simple">NHMW</named-content>). 41 males, 12 females “W.-Neuguinea/Paniai Prov. Strasse Nabire-Ilaga km 54 700m, 22.-25.9.1990/IR 11 leg: Balke &amp; Hendrich” (<named-content xmlns:xlink="http://www.w3.org/1999/xlink" content-type="dwc:institutional_code" xlink:title="Naturhistorisches Museum Wien, Vienna, Austria" xlink:href="http://grbio.org/institution/naturhistorisches-museum-wien-0" xlink:type="simple">NHMW</named-content>, <named-content xmlns:xlink="http://www.w3.org/1999/xlink" content-type="dwc:institutional_code" xlink:title="SNSB-Zoologische Staatssammlung München, Munich, Germany" xlink:href="http://grbio.org/institution/zoologische-staatssammlung" xlink:type="simple">ZSM</named-content>). 6 males, 3 females “West New Guinea/Paniai Prov./IR 20 track Nabire-Ilaga KM 59, ca.750m, 18.7.1991 leg: Balke &amp; Hendrich leg.” (<named-content xmlns:xlink="http://www.w3.org/1999/xlink" content-type="dwc:institutional_code" xlink:title="SNSB-Zoologische Staatssammlung München, Munich, Germany" xlink:href="http://grbio.org/institution/zoologische-staatssammlung" xlink:type="simple">ZSM</named-content>). 17 males, 3 females “IRIAN JAYA: Paniai Prov. road Nabire – Ilaga, km 65, 29.8.1996, 250m (96 # 6)” (<named-content xmlns:xlink="http://www.w3.org/1999/xlink" content-type="dwc:institutional_code" xlink:title="Naturhistorisches Museum Wien, Vienna, Austria" xlink:href="http://grbio.org/institution/naturhistorisches-museum-wien-0" xlink:type="simple">NHMW</named-content>). 1 male “West New Guinea/Paniai Prov./IR 23 track Nabire-Ilaga km 34 near Topo, 120m, 23.7.1991 leg: Balke &amp; Hendrich” (<named-content xmlns:xlink="http://www.w3.org/1999/xlink" content-type="dwc:institutional_code" xlink:title="SNSB-Zoologische Staatssammlung München, Munich, Germany" xlink:href="http://grbio.org/institution/zoologische-staatssammlung" xlink:type="simple">ZSM</named-content>). 2 males “IRIAN JAYA: Nabire Prov. rd. Nabire – Ilaga, Km 35 Kali Cemara, 100m, 27.9.1997 (IR97#6)” (<named-content xmlns:xlink="http://www.w3.org/1999/xlink" content-type="dwc:institutional_code" xlink:title="Naturhistorisches Museum Wien, Vienna, Austria" xlink:href="http://grbio.org/institution/naturhistorisches-museum-wien-0" xlink:type="simple">NHMW</named-content>). 1 male, 3 females “IRIAN JAYA: Nabire Prov. rd. Nabire – Ilaga, Km 35 Kali Cemara, 100m, 23.10.1997 (IR97#14)” (<named-content xmlns:xlink="http://www.w3.org/1999/xlink" content-type="dwc:institutional_code" xlink:title="Naturhistorisches Museum Wien, Vienna, Austria" xlink:href="http://grbio.org/institution/naturhistorisches-museum-wien-0" xlink:type="simple">NHMW</named-content>). 1 male “IRIAN JAYA: Paniai Prov. road Nabire – Ilaga, km 38 18.9.1996, 150m (96 # 26)” (<named-content xmlns:xlink="http://www.w3.org/1999/xlink" content-type="dwc:institutional_code" xlink:title="Naturhistorisches Museum Wien, Vienna, Austria" xlink:href="http://grbio.org/institution/naturhistorisches-museum-wien-0" xlink:type="simple">NHMW</named-content>). 2 males “West New Guinea/Paniai Prov./IR 18 River n. Nabire, 2m, 15.7.1991 leg: Balke &amp; Hendrich leg.” (<named-content xmlns:xlink="http://www.w3.org/1999/xlink" content-type="dwc:institutional_code" xlink:title="SNSB-Zoologische Staatssammlung München, Munich, Germany" xlink:href="http://grbio.org/institution/zoologische-staatssammlung" xlink:type="simple">ZSM</named-content>). 54 males, 36 females “West New Guinea/Paniai Prov./IR 22 track Nabire-Ilaga km 62 250m, 24.7.1991, forest pools leg: Balke &amp; Hendrich” (<named-content xmlns:xlink="http://www.w3.org/1999/xlink" content-type="dwc:institutional_code" xlink:title="Naturhistorisches Museum Wien, Vienna, Austria" xlink:href="http://grbio.org/institution/naturhistorisches-museum-wien-0" xlink:type="simple">NHMW</named-content>, <named-content xmlns:xlink="http://www.w3.org/1999/xlink" content-type="dwc:institutional_code" xlink:title="SNSB-Zoologische Staatssammlung München, Munich, Germany" xlink:href="http://grbio.org/institution/zoologische-staatssammlung" xlink:type="simple">ZSM</named-content>). 1 female “IRIAN JAYA: Kabup. Nabire rd. Nabire – Ilaga, km 62 200m, IX.1998 leg. Konyorah (62)” (<named-content xmlns:xlink="http://www.w3.org/1999/xlink" content-type="dwc:institutional_code" xlink:title="Naturhistorisches Museum Wien, Vienna, Austria" xlink:href="http://grbio.org/institution/naturhistorisches-museum-wien-0" xlink:type="simple">NHMW</named-content>). 23 males, 2 females “West New Guinea/Paniai Prov./IR 21 track Nabire-Ilaga km 65 Kali Utowa, 250m, 18.&amp;19.7.1991 leg: Balke &amp; Hendrich” (<named-content xmlns:xlink="http://www.w3.org/1999/xlink" content-type="dwc:institutional_code" xlink:title="Naturhistorisches Museum Wien, Vienna, Austria" xlink:href="http://grbio.org/institution/naturhistorisches-museum-wien-0" xlink:type="simple">NHMW</named-content>, <named-content xmlns:xlink="http://www.w3.org/1999/xlink" content-type="dwc:institutional_code" xlink:title="SNSB-Zoologische Staatssammlung München, Munich, Germany" xlink:href="http://grbio.org/institution/zoologische-staatssammlung" xlink:type="simple">ZSM</named-content>). 9 males, 10 females “IR 23-W. New Guinea, track Nabire-Ilaga KM 62, 250m, 24.vii.1991 Balke &amp; Hendrich leg.” (<named-content xmlns:xlink="http://www.w3.org/1999/xlink" content-type="dwc:institutional_code" xlink:title="Naturhistorisches Museum Wien, Vienna, Austria" xlink:href="http://grbio.org/institution/naturhistorisches-museum-wien-0" xlink:type="simple">NHMW</named-content>). 12 males, 13 females “West New Guinea/Paniai Prov./IR 21 track Nabire-Ilaga km 65 Kali Utowa, 250m, 18.&amp;19.7.1991 leg: Balke &amp; Hendrich” (<named-content xmlns:xlink="http://www.w3.org/1999/xlink" content-type="dwc:institutional_code" xlink:title="SNSB-Zoologische Staatssammlung München, Munich, Germany" xlink:href="http://grbio.org/institution/zoologische-staatssammlung" xlink:type="simple">ZSM</named-content>). 5 males, 3 females “IR 21-W. New Guinea, track Nabire-Ilaga KM 65, Kali Utowa, 250m, 18.-19.vii.1991 Balke &amp; Hendrich leg.” (<named-content xmlns:xlink="http://www.w3.org/1999/xlink" content-type="dwc:institutional_code" xlink:title="SNSB-Zoologische Staatssammlung München, Munich, Germany" xlink:href="http://grbio.org/institution/zoologische-staatssammlung" xlink:type="simple">ZSM</named-content>). 1 male, 1 female “Indonesia: Papua, Road Nabire-Enarotali KM 55, 774m, 22.x.2011, <named-content xmlns:xlink="http://www.w3.org/1999/xlink" content-type="dwc:verbatimCoordinates" xlink:type="simple"><named-content content-type="geo-json" specific-use="{&#34;type&#34;:&#34;Point&#34;,&#34;coordinates&#34;:[135.731417,-3.496600]}" id="NCID0E6YBK" xlink:type="simple">03.29.796S 135.43.885E</named-content></named-content>, UNCEN team (PAP09)”, “5127” [green text] and “5126” [green text], respectively (<named-content xmlns:xlink="http://www.w3.org/1999/xlink" content-type="dwc:institutional_code" xlink:title="SNSB-Zoologische Staatssammlung München, Munich, Germany" xlink:href="http://grbio.org/institution/zoologische-staatssammlung" xlink:type="simple">ZSM</named-content>). 1 male “5136” [green text], “Indonesia: Papua, Road Nabire-Enarotali KM 62, 340m, 22.x.2011, <named-content xmlns:xlink="http://www.w3.org/1999/xlink" content-type="dwc:verbatimCoordinates" xlink:type="simple"><named-content content-type="geo-json" specific-use="{&#34;type&#34;:&#34;Point&#34;,&#34;coordinates&#34;:[135.713367,-3.528067]}" id="NCID0EPZBK" xlink:type="simple">03.31.684S 135.42.802E</named-content></named-content>, Uncen (PAP11)” (<named-content xmlns:xlink="http://www.w3.org/1999/xlink" content-type="dwc:institutional_code" xlink:title="SNSB-Zoologische Staatssammlung München, Munich, Germany" xlink:href="http://grbio.org/institution/zoologische-staatssammlung" xlink:type="simple">ZSM</named-content>). 4 males “W.-Neuguinea /Paniai Prov./ Wanggar- Kali Bumi / IR 14 30.9 &amp; 1.10.90 leg: Balke &amp; Hendrich” (<named-content xmlns:xlink="http://www.w3.org/1999/xlink" content-type="dwc:institutional_code" xlink:title="SNSB-Zoologische Staatssammlung München, Munich, Germany" xlink:href="http://grbio.org/institution/zoologische-staatssammlung" xlink:type="simple">ZSM</named-content>). 1 male, 1 female “IR 90#14: West New Guinea, Nabire→Wanggar, 100m, 30.ix.1990, Balke” (<named-content xmlns:xlink="http://www.w3.org/1999/xlink" content-type="dwc:institutional_code" xlink:title="SNSB-Zoologische Staatssammlung München, Munich, Germany" xlink:href="http://grbio.org/institution/zoologische-staatssammlung" xlink:type="simple">ZSM</named-content>). <bold><italic>Puncak Regency</italic></bold>: 2 males, 1 female “Indonesia: Papua, Rouaffer, Iratoi, hill in forest, 164m, 6.ix.2014, <named-content xmlns:xlink="http://www.w3.org/1999/xlink" content-type="dwc:verbatimCoordinates" xlink:type="simple"><named-content content-type="geo-json" specific-use="{&#34;type&#34;:&#34;Point&#34;,&#34;coordinates&#34;:[137.332000,-3.240300]}" id="NCID0ES1BK" xlink:type="simple">-3,2403 137,332</named-content></named-content> (Pap028)”, one male and female with additional green text labels “6476” and “6475”, respectively (<named-content xmlns:xlink="http://www.w3.org/1999/xlink" content-type="dwc:institutional_code" xlink:title="SNSB-Zoologische Staatssammlung München, Munich, Germany" xlink:href="http://grbio.org/institution/zoologische-staatssammlung" xlink:type="simple">ZSM</named-content>). <bold><italic>West Papua</italic>: <italic>Kaimana Regency</italic></bold>: 1 male “INDONESIA: W-PAPUA vic. Kaimana, road 18 km NE S3°31'11”/E 133°40'15”, 50–80m 21.-25.II.2011 leg. A.Skale (014)” (<abbrev xmlns:xlink="http://www.w3.org/1999/xlink" content-type="institution" xlink:title="Collection of Anders Skale, Gera, Germany" id="ABBRID0EE2BK" xlink:type="simple">CAS</abbrev>). <bold><italic>Teluk Wondama Regency</italic></bold>: 1 male “Indonesia: Irian Jaya, Wandammen, Wasior, DMP, 7.-10.I.2001, Riedel, MB 54”, “54” [green lable] (<named-content xmlns:xlink="http://www.w3.org/1999/xlink" content-type="dwc:institutional_code" xlink:title="SNSB-Zoologische Staatssammlung München, Munich, Germany" xlink:href="http://grbio.org/institution/zoologische-staatssammlung" xlink:type="simple">ZSM</named-content>). 1 female “Indonesia: West Papua, DMP, Wasior, 7.-10.i.2001, Riedel leg.” (<named-content xmlns:xlink="http://www.w3.org/1999/xlink" content-type="dwc:institutional_code" xlink:title="SNSB-Zoologische Staatssammlung München, Munich, Germany" xlink:href="http://grbio.org/institution/zoologische-staatssammlung" xlink:type="simple">ZSM</named-content>). 5 males, 2 females “IRIAN JAYA, Wandammen Bay, Wasior, KM 38, Sararti, 100-200 m, 7.-9.I.2001, leg. A. RIEDEL” (<named-content xmlns:xlink="http://www.w3.org/1999/xlink" content-type="dwc:institutional_code" xlink:title="Staatliches Museum für Naturkunde, Stuttgart, Germany" xlink:href="http://grbio.org/institution/staatliches-museum-fuer-naturkund-stuttgart" xlink:type="simple">SMNS</named-content>).</p></tp:treatment-sec><tp:treatment-sec sec-type="description" id="SECID0EE3BK"><title>Description.</title><p><bold><italic>Body size and form</italic></bold>: Beetle large, with oblong-oval habitus (Figs <xref ref-type="fig" rid="F4">13–15</xref>).</p><p><bold><italic>Measurements</italic></bold>: <abbrev xmlns:xlink="http://www.w3.org/1999/xlink" xlink:title="total length, measured from front of head to apex of elytra" id="ABBRID0E13BK" xlink:type="simple">TL</abbrev> 6.7–8.2 mm, <abbrev xmlns:xlink="http://www.w3.org/1999/xlink" xlink:title="total length minus head length, measured from anterior margin of pronotum to apex of elytra" id="ABBRID0E53BK" xlink:type="simple">TL-H</abbrev> 6–7.3 mm, <abbrev xmlns:xlink="http://www.w3.org/1999/xlink" xlink:title="maximum width of body measured at right angle to TL" id="ABBRID0EC4BK" xlink:type="simple">MW</abbrev> 3.2–3.9 mm, <abbrev xmlns:xlink="http://www.w3.org/1999/xlink" xlink:title="total length, measured from front of head to apex of elytra" id="ABBRID0EG4BK" xlink:type="simple">TL</abbrev>/<abbrev xmlns:xlink="http://www.w3.org/1999/xlink" xlink:title="maximum width of body measured at right angle to TL" id="ABBRID0EK4BK" xlink:type="simple">MW</abbrev> 2.09–2.14; <abbrev xmlns:xlink="http://www.w3.org/1999/xlink" xlink:title="pronotal length" id="ABBRID0EO4BK" xlink:type="simple">PL</abbrev> 0.95–1.25 mm, <abbrev xmlns:xlink="http://www.w3.org/1999/xlink" xlink:title="pronotal width at level of posterior margin" id="ABBRID0ES4BK" xlink:type="simple">PW</abbrev> 2.8–3.5 mm, <abbrev xmlns:xlink="http://www.w3.org/1999/xlink" xlink:title="pronotal length" id="ABBRID0EW4BK" xlink:type="simple">PL</abbrev>/<abbrev xmlns:xlink="http://www.w3.org/1999/xlink" xlink:title="pronotal width at level of posterior margin" id="ABBRID0E14BK" xlink:type="simple">PW</abbrev> 0.34–0.36; <abbrev xmlns:xlink="http://www.w3.org/1999/xlink" xlink:title="minimum distance between eyes" id="ABBRID0E54BK" xlink:type="simple">DBE</abbrev> 1.1–1.4 mm, <abbrev xmlns:xlink="http://www.w3.org/1999/xlink" xlink:title="minimum distance between eyes" id="ABBRID0EC5BK" xlink:type="simple">DBE</abbrev>/<abbrev xmlns:xlink="http://www.w3.org/1999/xlink" xlink:title="pronotal width at level of posterior margin" id="ABBRID0EG5BK" xlink:type="simple">PW</abbrev> 0.39–0.41. <bold><italic>Holotype</italic></bold>: <abbrev xmlns:xlink="http://www.w3.org/1999/xlink" xlink:title="total length, measured from front of head to apex of elytra" id="ABBRID0EN5BK" xlink:type="simple">TL</abbrev> 7.6 mm, <abbrev xmlns:xlink="http://www.w3.org/1999/xlink" xlink:title="total length minus head length, measured from anterior margin of pronotum to apex of elytra" id="ABBRID0ER5BK" xlink:type="simple">TL-H</abbrev> 6.8 mm, <abbrev xmlns:xlink="http://www.w3.org/1999/xlink" xlink:title="maximum width of body measured at right angle to TL" id="ABBRID0EV5BK" xlink:type="simple">MW</abbrev> 3.55 mm, <abbrev xmlns:xlink="http://www.w3.org/1999/xlink" xlink:title="total length, measured from front of head to apex of elytra" id="ABBRID0EZ5BK" xlink:type="simple">TL</abbrev>/<abbrev xmlns:xlink="http://www.w3.org/1999/xlink" xlink:title="maximum width of body measured at right angle to TL" id="ABBRID0E45BK" xlink:type="simple">MW</abbrev> 2.14; <abbrev xmlns:xlink="http://www.w3.org/1999/xlink" xlink:title="pronotal length" id="ABBRID0EB6BK" xlink:type="simple">PL</abbrev> 1.15 mm, <abbrev xmlns:xlink="http://www.w3.org/1999/xlink" xlink:title="pronotal width at level of posterior margin" id="ABBRID0EF6BK" xlink:type="simple">PW</abbrev> 3.2 mm, <abbrev xmlns:xlink="http://www.w3.org/1999/xlink" xlink:title="pronotal length" id="ABBRID0EJ6BK" xlink:type="simple">PL</abbrev>/<abbrev xmlns:xlink="http://www.w3.org/1999/xlink" xlink:title="pronotal width at level of posterior margin" id="ABBRID0EN6BK" xlink:type="simple">PW</abbrev> 0.36; <abbrev xmlns:xlink="http://www.w3.org/1999/xlink" xlink:title="minimum distance between eyes" id="ABBRID0ER6BK" xlink:type="simple">DBE</abbrev> 1.3 mm, <abbrev xmlns:xlink="http://www.w3.org/1999/xlink" xlink:title="minimum distance between eyes" id="ABBRID0EV6BK" xlink:type="simple">DBE</abbrev>/<abbrev xmlns:xlink="http://www.w3.org/1999/xlink" xlink:title="pronotal width at level of posterior margin" id="ABBRID0EZ6BK" xlink:type="simple">PW</abbrev> 0.41.</p><p><bold><italic>Colouration</italic></bold>: With piceous elytra and pronotum and bright yellowish red head, pronotal sides, and basal band on elytron; sometimes yellowish red colouration can be more strongly developed on elytron (Figs <xref ref-type="fig" rid="F4">13–15</xref>).</p><p>Head yellow to yellowish red, narrowly piceous behind eyes. Pronotum dark brown to piceous on disc and gradually paler (to yellow) on sides. Elytron dark brown to piceous, with very distinct yellow to yellowish red basal band, often with yellowish or reddish apex, sometimes also yellow laterally and between striae up to so that whole elytron yellow, with darker disc. Scutellum piceous. Antennae, other head appendages, and pro- and mesolegs yellowish red to yellowish brown, metalegs darker, all legs darker distally. Ventral side reddish brown.</p><p><bold><italic>Surface sculpture</italic></bold>: Dorsal elytral striation very variable, submarginal stria usually absent or present as a short stria or few short strioles apically: (0–10)+(0–1) (Figs <xref ref-type="fig" rid="F4">13–15</xref>).</p><p>Head without strioles, with relatively dense punctation (spaces between punctures 1–3× size of punctures); punctures relatively fine (diameter of punctures smaller than or equal to diameter of microreticulation cells); microreticulation distinct. Pronotum without strioles, with punctation finer than on head and sometimes with longitudinal wrinkles laterally; microreticulation finer than on head. Elytron with striation very variable: from without striae, with three or four puncture lines, which have often some strioles instead of punctures; with up to ten dorsal striae (as in holotype), of which uneven striae usually complete, striae 1 and 2 always reduced basally; submarginal stria usually absent or present as a short stria or few short strioles apically. Elytron with fine punctation and microreticulation. Abdominal ventrite 6 with distinct punctation, sparse medially and forming denser area at each lateral side, with few strioles laterally.</p><p><bold><italic>Structures</italic></bold>: Head relatively broad. Pronotum trapezoid, its lateral margins distinctly convergent anteriorly. Base of prosternum broadly rounded anteriorly, distinctly convex medially; blade of prosternal process broad.</p><p><bold><italic>Male</italic></bold>: Protibia modified: thinner proximally and broader medially and distally due to its curved ventral margin. Proclaws relatively short, subequal in length, anterior claw thicker subapically and more strongly curved downwards than posterior one and due to this with a median incision on its inner margin. Median lobe of aedeagus robust, with two lobes of dorsal sclerite unequal in length and shape, both covered with scale-like structures; left dorsal lobe distinctly broader and longer than right dorsal lobe; left dorsal lobe with a distinct median concavity and its whole apical 1/2 narrowed, its basal part very large, and its apex very slightly curved downwards, with a small crest; right dorsal lobe with apex pointed and membranous area medially; lobes of ventral sclerite sclerotised, pressed together between lobes of dorsal sclerite, but partly visible in left lateral view; left ventral lobe consists of two parts: left sclerotised area (not visible in left lateral view) and less sclerotised right part (visible in left lateral view); sclerotised area with elongate and broad basal 1/2 and long, thread-like apical 1/2, which apex can be visible at median lobe apex; less sclerotised right part long and broad, with its apical part densely covered with long setae; right ventral lobe long and broad. Parameres with dense, long setae occupying slightly more than half of dorsal margin (Fig. <xref ref-type="fig" rid="F23">65</xref>).</p><p><bold><italic>Female</italic></bold>: Dimorphic: as male, shiny, and matt, with pronotum and elytron very densely covered with fine longitudinal strioles. Matt forms present in almost every population, usually less numerous than shiny ones: e.g., ratio shiny to with strioles is 23:13 in the type locality.</p></tp:treatment-sec><tp:treatment-sec sec-type="variability" id="SECID0EOBCK"><title>Variability.</title><p>The species is very variable in the elytral striation and colouration, as described above, within and among populations. The holotype is characteristic: piceous, with yellowish red head, pronotal sides, and basal band on elytron, and with 10+1 elytral striae. All specimens from the type locality (IR19) have such colouration but most of them have some stria reduction up to six dorsal striae. In the neighbour population (locality IR21), almost all specimens have elytra without striae and approximately half of them have yellow elytral colouration strongly developed. From Papua Province (Kaimana, Wandammen, and Iratoi) only striated and dark specimens are recorded.</p></tp:treatment-sec><tp:treatment-sec sec-type="Affinities" id="SECID0ETBCK"><title>Affinities.</title><p>The species belongs to the large species with robust median lobe, covered mainly with scale-like structures. Among them, it is similar to <italic><tp:taxon-name><tp:taxon-name-part taxon-name-part-type="genus" reg="Austrelatus">A.</tp:taxon-name-part><tp:taxon-name-part taxon-name-part-type="species" reg="bundunensis">bundunensis</tp:taxon-name-part></tp:taxon-name></italic> sp. nov. in size, body form, and dorsal colouration, but distinctly differs from it in shape of the median lobe and modified male proclaws.</p></tp:treatment-sec><tp:treatment-sec sec-type="etymology" id="SECID0EECCK"><title>Etymology.</title><p>The species name is a Latin adjective meaning inconsistent and indicates very variable elytral striation of the species.</p></tp:treatment-sec><tp:treatment-sec sec-type="distribution" id="SECID0EJCCK"><title>Distribution.</title><p>Indonesia: West Papua Province and western part of the Papua Province (Fig. <xref ref-type="fig" rid="F65">107</xref>).</p></tp:treatment-sec><tp:treatment-sec sec-type="habitat" id="SECID0ETCCK"><title>Habitat.</title><p>Most specimens were collected in shallow (up to 20 cm water depth), shaded or at least partly shaded forest pools and puddles of different size, rich in rotten leaves and twigs, as, for example, a small forest pool at the 62 km of the Nabire-Ilaga track (Figs <xref ref-type="fig" rid="F67">109</xref>–<xref ref-type="fig" rid="F69">113</xref>). Few specimens were also found in water-filled track hollows on forest tracks.</p></tp:treatment-sec><tp:treatment-sec><!--Section generated to contain objects referenced in tp:taxon-treatment.--><fig id="F4" position="float" orientation="portrait"><object-id xmlns:xlink="http://www.w3.org/1999/xlink" content-type="doi" xlink:type="simple">10.3897/zookeys.1201.116131.figures13-15</object-id><object-id xmlns:xlink="http://www.w3.org/1999/xlink" content-type="arpha" xlink:type="simple">BD5F1372-DC59-515A-8B12-A233C9FD7277</object-id><label>Figures 13–15.</label><caption><p>Habitus and colouration of <bold>13</bold><italic><tp:taxon-name><tp:taxon-name-part taxon-name-part-type="genus" reg="Austrelatus">Austrelatus</tp:taxon-name-part><tp:taxon-name-part taxon-name-part-type="species" reg="inconstans">inconstans</tp:taxon-name-part></tp:taxon-name></italic> sp. nov., without elytral striae <bold>14</bold> and <bold>15</bold><italic><tp:taxon-name><tp:taxon-name-part taxon-name-part-type="genus" reg="Austrelatus">A.</tp:taxon-name-part><tp:taxon-name-part taxon-name-part-type="species" reg="inconstans">inconstans</tp:taxon-name-part></tp:taxon-name></italic> sp. nov., holotype, with elytral striae. Scale bar: 1 mm.</p></caption><graphic xmlns:xlink="http://www.w3.org/1999/xlink" xlink:href="zookeys-1201-001_article-116131__-g004.jpg" position="float" orientation="portrait" xlink:type="simple" id="oo_1044736.jpg"><uri content-type="original_file" xlink:type="simple">https://binary.pensoft.net/fig/1044736</uri></graphic></fig><fig id="F23" position="float" orientation="portrait"><object-id xmlns:xlink="http://www.w3.org/1999/xlink" content-type="doi" xlink:type="simple">10.3897/zookeys.1201.116131.figure65</object-id><object-id xmlns:xlink="http://www.w3.org/1999/xlink" content-type="arpha" xlink:type="simple">F3A63218-F398-5E56-8692-776501DEB75B</object-id><label>Figure 65.</label><caption><p><italic><tp:taxon-name><tp:taxon-name-part taxon-name-part-type="genus" reg="Austrelatus">Austrelatus</tp:taxon-name-part><tp:taxon-name-part taxon-name-part-type="species" reg="inconstans">inconstans</tp:taxon-name-part></tp:taxon-name></italic> sp. nov., paratype, median lobe <bold>A</bold> left lateral view <bold>B</bold> right lateral view <bold>C</bold> ventral view <bold>D</bold> left paramere in external view. Scale bar: 1 mm (<bold>A–C</bold>).</p></caption><graphic xmlns:xlink="http://www.w3.org/1999/xlink" xlink:href="zookeys-1201-001_article-116131__-g023.jpg" position="float" orientation="portrait" xlink:type="simple" id="oo_1044755.jpg"><uri content-type="original_file" xlink:type="simple">https://binary.pensoft.net/fig/1044755</uri></graphic></fig><fig id="F65" position="float" orientation="portrait"><object-id xmlns:xlink="http://www.w3.org/1999/xlink" content-type="doi" xlink:type="simple">10.3897/zookeys.1201.116131.figure107</object-id><object-id xmlns:xlink="http://www.w3.org/1999/xlink" content-type="arpha" xlink:type="simple">EC3A9286-B8CC-56A7-9504-2F20F304A4E3</object-id><label>Figure 107.</label><caption><p>Map of New Guinea showing distribution of 23 <italic><tp:taxon-name><tp:taxon-name-part taxon-name-part-type="genus" reg="Austrelatus">Austrelatus</tp:taxon-name-part></tp:taxon-name></italic> species and one subspecies.</p></caption><graphic xmlns:xlink="http://www.w3.org/1999/xlink" xlink:href="zookeys-1201-001_article-116131__-g065.jpg" position="float" orientation="portrait" xlink:type="simple" id="oo_1044797.jpg"><uri content-type="original_file" xlink:type="simple">https://binary.pensoft.net/fig/1044797</uri></graphic></fig><fig id="F67" position="float" orientation="portrait"><object-id xmlns:xlink="http://www.w3.org/1999/xlink" content-type="doi" xlink:type="simple">10.3897/zookeys.1201.116131.figures109-110</object-id><object-id xmlns:xlink="http://www.w3.org/1999/xlink" content-type="arpha" xlink:type="simple">F6F7EBA2-6DAE-5DEE-8BE4-71134AD8FABB</object-id><label>Figures 109, 110.</label><caption><p>Habitats of <italic><tp:taxon-name><tp:taxon-name-part taxon-name-part-type="genus" reg="Austrelatus">Austrelatus</tp:taxon-name-part></tp:taxon-name></italic> species <bold>109</bold><italic><tp:taxon-name><tp:taxon-name-part taxon-name-part-type="genus" reg="Austrelatus">A.</tp:taxon-name-part><tp:taxon-name-part taxon-name-part-type="species" reg="epicharis">epicharis</tp:taxon-name-part></tp:taxon-name></italic> sp. nov., <italic><tp:taxon-name><tp:taxon-name-part taxon-name-part-type="genus" reg="Austrelatus">A.</tp:taxon-name-part><tp:taxon-name-part taxon-name-part-type="species" reg="kalibumi">kalibumi</tp:taxon-name-part></tp:taxon-name></italic> sp. nov., and <italic><tp:taxon-name><tp:taxon-name-part taxon-name-part-type="genus" reg="Austrelatus">A.</tp:taxon-name-part><tp:taxon-name-part taxon-name-part-type="species" reg="inconstans">inconstans</tp:taxon-name-part></tp:taxon-name></italic> sp. nov.: Papua Province, Nabire Regency, track Nabire – Ilaga, km 34 (Topo), roadside ditch rich in rotten leaves <bold>110</bold><italic><tp:taxon-name><tp:taxon-name-part taxon-name-part-type="genus" reg="Austrelatus">A.</tp:taxon-name-part><tp:taxon-name-part taxon-name-part-type="species" reg="epicharis">epicharis</tp:taxon-name-part></tp:taxon-name></italic> sp. nov. and <italic><tp:taxon-name><tp:taxon-name-part taxon-name-part-type="genus" reg="Austrelatus">A.</tp:taxon-name-part><tp:taxon-name-part taxon-name-part-type="species" reg="inconstans">inconstans</tp:taxon-name-part></tp:taxon-name></italic> sp. nov.: track Nabire – Ilaga, km 35, partly shaded roadside ditch. Photographs by MB.</p></caption><graphic xmlns:xlink="http://www.w3.org/1999/xlink" xlink:href="zookeys-1201-001_article-116131__-g067.jpg" position="float" orientation="portrait" xlink:type="simple" id="oo_1044799.jpg"><uri content-type="original_file" xlink:type="simple">https://binary.pensoft.net/fig/1044799</uri></graphic></fig><fig id="F68" position="float" orientation="portrait"><object-id xmlns:xlink="http://www.w3.org/1999/xlink" content-type="doi" xlink:type="simple">10.3897/zookeys.1201.116131.figures111-112</object-id><object-id xmlns:xlink="http://www.w3.org/1999/xlink" content-type="arpha" xlink:type="simple">D2D919D1-5578-566D-838D-3F21264F8E8A</object-id><label>Figures 111, 112.</label><caption><p>Habitats of <italic><tp:taxon-name><tp:taxon-name-part taxon-name-part-type="genus" reg="Austrelatus">Austrelatus</tp:taxon-name-part><tp:taxon-name-part taxon-name-part-type="species" reg="xanthocephalus">xanthocephalus</tp:taxon-name-part><tp:taxon-name-part taxon-name-part-type="subspecies" reg="nabirensis">nabirensis</tp:taxon-name-part></tp:taxon-name></italic> ssp. nov. and <italic><tp:taxon-name><tp:taxon-name-part taxon-name-part-type="genus" reg="Austrelatus">A.</tp:taxon-name-part><tp:taxon-name-part taxon-name-part-type="species" reg="inconstans">inconstans</tp:taxon-name-part></tp:taxon-name></italic> sp. nov. Papua Province, Nabire Regency, track Nabire – Ilaga, km 54, shaded, temporary and small pools in primary rainforest, rich in rotten debris. Photographs by LH.</p></caption><graphic xmlns:xlink="http://www.w3.org/1999/xlink" xlink:href="zookeys-1201-001_article-116131__-g068.jpg" position="float" orientation="portrait" xlink:type="simple" id="oo_1044800.jpg"><uri content-type="original_file" xlink:type="simple">https://binary.pensoft.net/fig/1044800</uri></graphic></fig><fig id="F69" position="float" orientation="portrait"><object-id xmlns:xlink="http://www.w3.org/1999/xlink" content-type="doi" xlink:type="simple">10.3897/zookeys.1201.116131.figures113-114</object-id><object-id xmlns:xlink="http://www.w3.org/1999/xlink" content-type="arpha" xlink:type="simple">9D602E96-D6D9-5E79-9487-6324B06DF542</object-id><label>Figures 113, 114.</label><caption><p>Habitats of <italic><tp:taxon-name><tp:taxon-name-part taxon-name-part-type="genus" reg="Austrelatus">Austrelatus</tp:taxon-name-part></tp:taxon-name></italic> species <bold>113</bold><italic><tp:taxon-name><tp:taxon-name-part taxon-name-part-type="genus" reg="Austrelatus">A.</tp:taxon-name-part><tp:taxon-name-part taxon-name-part-type="species" reg="xanthocephalus">xanthocephalus</tp:taxon-name-part><tp:taxon-name-part taxon-name-part-type="subspecies" reg="nabirensis">nabirensis</tp:taxon-name-part></tp:taxon-name></italic> ssp. nov. and <italic><tp:taxon-name><tp:taxon-name-part taxon-name-part-type="genus" reg="Austrelatus">A.</tp:taxon-name-part><tp:taxon-name-part taxon-name-part-type="species" reg="inconstans">inconstans</tp:taxon-name-part></tp:taxon-name></italic> sp. nov.: Papua Province, Nabire Regency, track Nabire – Ilaga, km 54–62, exposed to sun, temporary puddle in rainforest clearing <bold>114</bold><italic><tp:taxon-name><tp:taxon-name-part taxon-name-part-type="genus" reg="Austrelatus">A.</tp:taxon-name-part><tp:taxon-name-part taxon-name-part-type="species" reg="maindai">maindai</tp:taxon-name-part></tp:taxon-name></italic> sp. nov.: Sarmi Regency, Tor River, Togonfo, water filled tree trunk. Photographs by MB.</p></caption><graphic xmlns:xlink="http://www.w3.org/1999/xlink" xlink:href="zookeys-1201-001_article-116131__-g069.jpg" position="float" orientation="portrait" xlink:type="simple" id="oo_1044801.jpg"><uri content-type="original_file" xlink:type="simple">https://binary.pensoft.net/fig/1044801</uri></graphic></fig></tp:treatment-sec></tp:taxon-treatment>
