# Supplementary material for: ﻿Revision of the Austrelatuspapuensis group with descriptions of 42 new species from New Guinea (Coleoptera, Dytiscidae, Copelatinae)
Source: Zookeys. 2024 May 10;1201:1–165. doi: 10.3897/zookeys.1201.116131 (PMC11101835; doi:10.3897/zookeys.1201.116131)
Supplement: XML Treatment for Austrelatus kalibumi [file zookeys.1201.116131-treatment17.xml]

<!DOCTYPE tp:taxon-treatment
  PUBLIC "-//TaxonX//DTD Taxonomic Treatment Publishing DTD v0 20100105//EN" "tax-treatment-NSO.dtd">
<tp:taxon-treatment xmlns:tp="http://www.plazi.org/taxpub"><tp:treatment-meta><kwd-group><label>Taxon classification</label><kwd>
                <named-content content-type="kingdom">Animalia</named-content>
              </kwd><kwd>
                <named-content content-type="order">Coleoptera </named-content>
              </kwd><kwd>
                <named-content content-type="family">Dytiscidae</named-content>
              </kwd></kwd-group><mixed-citation publication-type="journal"><person-group><name><surname>Shaverdo</surname><given-names>Helena</given-names></name><name><surname>Hendrich</surname><given-names>Lars</given-names></name><name><surname>Surbakti</surname><given-names>Suriani</given-names></name><name><surname>Panjaitan</surname><given-names>Rawati</given-names></name><name><surname>Balke</surname><given-names>Michael</given-names></name></person-group><article-title>﻿Revision of the <italic><tp:taxon-name><tp:taxon-name-part taxon-name-part-type="genus" reg="Austrelatus">Austrelatus</tp:taxon-name-part><tp:taxon-name-part taxon-name-part-type="species" reg="papuensis">papuensis</tp:taxon-name-part></tp:taxon-name></italic> group with descriptions of 42 new species from New Guinea (<tp:taxon-name><tp:taxon-name-part taxon-name-part-type="order">Coleoptera</tp:taxon-name-part></tp:taxon-name>, <tp:taxon-name><tp:taxon-name-part taxon-name-part-type="family">Dytiscidae</tp:taxon-name-part></tp:taxon-name>, <tp:taxon-name><tp:taxon-name-part taxon-name-part-type="subfamily">Copelatinae</tp:taxon-name-part></tp:taxon-name>)</article-title><source>Zookeys</source><day>10</day><month>05</month><year>2024</year><volume>1201</volume><fpage>1</fpage><lpage>165</lpage><pub-id pub-id-type="doi">10.3897/zookeys.1201.116131</pub-id></mixed-citation></tp:treatment-meta><tp:nomenclature><label>﻿﻿17.</label><tp:taxon-name>
              <object-id xmlns:xlink="http://www.w3.org/1999/xlink" content-type="arpha" xlink:type="simple">BEBCB832-3397-55F5-9C19-B2FF040A8F67</object-id>
              <tp:taxon-name-part taxon-name-part-type="genus" reg="Austrelatus">Austrelatus</tp:taxon-name-part>
              <tp:taxon-name-part taxon-name-part-type="species" reg="kalibumi">kalibumi</tp:taxon-name-part>
              <object-id xmlns:xlink="http://www.w3.org/1999/xlink" content-type="zoobank" xlink:type="simple">https://zoobank.org/36ECD2F5-D604-4866-8FE5-5502AB718BCC</object-id>
            </tp:taxon-name><tp:taxon-status xmlns:xlink="http://www.w3.org/1999/xlink" xlink:type="simple">sp. nov.</tp:taxon-status><xref ref-type="fig" rid="F12">Figs 42</xref><xref ref-type="fig" rid="F49">, 91</xref><xref ref-type="fig" rid="F66">, 108</xref><xref ref-type="fig" rid="F67">, 109</xref><xref ref-type="fig" rid="F70">, 115</xref></tp:nomenclature><tp:treatment-sec sec-type="type locality" id="SECID0EOPCK"><title>Type locality.</title><p>Indonesia: Papua Province: Nabire Regency, Wanggar, Bumi River.</p></tp:treatment-sec><tp:treatment-sec sec-type="type material" id="SECID0ETPCK"><title>Type material.</title><p><bold><italic>Holotype</italic></bold>: male “W.-Neuguinea /Paniai Prov./ Wanggar- Kali Bumi / IR 14 30.9 &amp; 1.10.90 leg: Balke &amp; Hendrich” (<named-content xmlns:xlink="http://www.w3.org/1999/xlink" content-type="dwc:institutional_code" xlink:title="SNSB-Zoologische Staatssammlung München, Munich, Germany" xlink:href="http://grbio.org/institution/zoologische-staatssammlung" xlink:type="simple">ZSM</named-content>). <bold><italic>Paratypes</italic></bold>: 63 males, 29 females with the same label as the holotype (<named-content xmlns:xlink="http://www.w3.org/1999/xlink" content-type="dwc:institutional_code" xlink:title="Naturhistorisches Museum Wien, Vienna, Austria" xlink:href="http://grbio.org/institution/naturhistorisches-museum-wien-0" xlink:type="simple">NHMW</named-content>). 16 males, 8 females “West New Guinea/Paniai Prov./IR 23 track Nabire-Ilaga km 34 near Topo, 120m, 23.7.1991 leg: Balke &amp; Hendrich” (<named-content xmlns:xlink="http://www.w3.org/1999/xlink" content-type="dwc:institutional_code" xlink:title="Museum Zoologicum Bogoriense, Cibinong, West Java, Indonesia" xlink:href="http://grbio.org/institution/museum-zoologicum-bogoriense" xlink:type="simple">MZB</named-content>, <abbrev xmlns:xlink="http://www.w3.org/1999/xlink" content-type="institution" xlink:title="Collection of Lars Hendrich, Munich, Germany (property of NHMW)" id="ABBRID0EZQCK" xlink:type="simple">CLH</abbrev>, <named-content xmlns:xlink="http://www.w3.org/1999/xlink" content-type="dwc:institutional_code" xlink:title="SNSB-Zoologische Staatssammlung München, Munich, Germany" xlink:href="http://grbio.org/institution/zoologische-staatssammlung" xlink:type="simple">ZSM</named-content>). 11 males, 8 females “Irian: Nabire – Ikaga [sic! Ilaga], “KM 35”, Seitenstr. nach K. Cemara, 1991, leg. M. Balke” (<named-content xmlns:xlink="http://www.w3.org/1999/xlink" content-type="dwc:institutional_code" xlink:title="SNSB-Zoologische Staatssammlung München, Munich, Germany" xlink:href="http://grbio.org/institution/zoologische-staatssammlung" xlink:type="simple">ZSM</named-content>). 1 female “Indonesia: Papua, Road Nabire-Enarotali KM 35, r. Topo, 130m, 22.x.2011, 03 <named-content xmlns:xlink="http://www.w3.org/1999/xlink" content-type="dwc:verbatimCoordinates" xlink:type="simple"><named-content content-type="geo-json" specific-use="{&#34;type&#34;:&#34;Point&#34;,&#34;coordinates&#34;:[135.645567,-28.727000]}" id="NCID0ERRCK" xlink:type="simple">28.727S 135.38.734E</named-content></named-content>, Uncen (PAP09A)” (<named-content xmlns:xlink="http://www.w3.org/1999/xlink" content-type="dwc:institutional_code" xlink:title="SNSB-Zoologische Staatssammlung München, Munich, Germany" xlink:href="http://grbio.org/institution/zoologische-staatssammlung" xlink:type="simple">ZSM</named-content>). 1 female “Indonesia: Papua, Road Nabire-Enarotali KM 62, 340m, 22.x.2011, <named-content xmlns:xlink="http://www.w3.org/1999/xlink" content-type="dwc:verbatimCoordinates" xlink:type="simple"><named-content content-type="geo-json" specific-use="{&#34;type&#34;:&#34;Point&#34;,&#34;coordinates&#34;:[135.713367,-3.528067]}" id="NCID0EBSCK" xlink:type="simple">03.31.684S 135.42.802E</named-content></named-content>, Uncen (PAP11)”, “5144” [green text] (<named-content xmlns:xlink="http://www.w3.org/1999/xlink" content-type="dwc:institutional_code" xlink:title="SNSB-Zoologische Staatssammlung München, Munich, Germany" xlink:href="http://grbio.org/institution/zoologische-staatssammlung" xlink:type="simple">ZSM</named-content>). 6 males, 2 females “IR 90#14: West New Guinea, Nabire→Wanggar, 100m, 30.ix.1990, Balke” (<named-content xmlns:xlink="http://www.w3.org/1999/xlink" content-type="dwc:institutional_code" xlink:title="SNSB-Zoologische Staatssammlung München, Munich, Germany" xlink:href="http://grbio.org/institution/zoologische-staatssammlung" xlink:type="simple">ZSM</named-content>). 1 male “IRIAN JAYA: Nabire Prov. rd. Nabire – Ilaga, Km 35 Kali Cemara, 100m, 27.9.1997 (IR97#6)” (<named-content xmlns:xlink="http://www.w3.org/1999/xlink" content-type="dwc:institutional_code" xlink:title="Naturhistorisches Museum Wien, Vienna, Austria" xlink:href="http://grbio.org/institution/naturhistorisches-museum-wien-0" xlink:type="simple">NHMW</named-content>). 1 female “IRIAN JAYA: Nabire Prov. rd. Nabire – Ilaga, Km 35 Kali Cemara, 100m, 27.9.1997 (IR97#5)” (<named-content xmlns:xlink="http://www.w3.org/1999/xlink" content-type="dwc:institutional_code" xlink:title="Naturhistorisches Museum Wien, Vienna, Austria" xlink:href="http://grbio.org/institution/naturhistorisches-museum-wien-0" xlink:type="simple">NHMW</named-content>). 1 female “IRIAN JAYA: Nabire Prov. rd. Nabire – Ilaga, Km 35 Kali Cemara, 100m, 23.10.1997 (IR97#14)” (<named-content xmlns:xlink="http://www.w3.org/1999/xlink" content-type="dwc:institutional_code" xlink:title="Naturhistorisches Museum Wien, Vienna, Austria" xlink:href="http://grbio.org/institution/naturhistorisches-museum-wien-0" xlink:type="simple">NHMW</named-content>). 1 male, 2 females “IRIAN JAYA: Paniai Prov. road Nabire – Ilaga, km 38 18.9.1996, 150m (96 # 26)” (<named-content xmlns:xlink="http://www.w3.org/1999/xlink" content-type="dwc:institutional_code" xlink:title="Naturhistorisches Museum Wien, Vienna, Austria" xlink:href="http://grbio.org/institution/naturhistorisches-museum-wien-0" xlink:type="simple">NHMW</named-content>). 1 female “IRIAN JAYA: Paniai Prov. road Nabire – Ilaga, km 90 1.9.1996, 150m (96 # 11)” (<named-content xmlns:xlink="http://www.w3.org/1999/xlink" content-type="dwc:institutional_code" xlink:title="Naturhistorisches Museum Wien, Vienna, Austria" xlink:href="http://grbio.org/institution/naturhistorisches-museum-wien-0" xlink:type="simple">NHMW</named-content>). 4 females “IRIAN JAYA: Kabup, Nabire 30km S Nabire, Kali Cemara, 150m, 15.8.1998 (CE 1)” (<named-content xmlns:xlink="http://www.w3.org/1999/xlink" content-type="dwc:institutional_code" xlink:title="Naturhistorisches Museum Wien, Vienna, Austria" xlink:href="http://grbio.org/institution/naturhistorisches-museum-wien-0" xlink:type="simple">NHMW</named-content>). 2 males, 2 females “IRIAN JAYA: Kabup, Nabire 30km S Nabire, Kali Cemara, 150m, 15.8.1998 (CE 2)” (<named-content xmlns:xlink="http://www.w3.org/1999/xlink" content-type="dwc:institutional_code" xlink:title="Naturhistorisches Museum Wien, Vienna, Austria" xlink:href="http://grbio.org/institution/naturhistorisches-museum-wien-0" xlink:type="simple">NHMW</named-content>).</p></tp:treatment-sec><tp:treatment-sec sec-type="material" id="SECID0EOUCK"><title>Additional material.</title><p>1 female “Indonesia: Papua, Road Nabire-Enarotali KM 62, 340m, 22.x.2011, <named-content xmlns:xlink="http://www.w3.org/1999/xlink" content-type="dwc:verbatimCoordinates" xlink:type="simple"><named-content content-type="geo-json" specific-use="{&#34;type&#34;:&#34;Point&#34;,&#34;coordinates&#34;:[135.713367,-3.528067]}" id="NCID0EXUCK" xlink:type="simple">03.31.684S 135.42.802E</named-content></named-content>, Uncen (PAP11)” (<named-content xmlns:xlink="http://www.w3.org/1999/xlink" content-type="dwc:institutional_code" xlink:title="SNSB-Zoologische Staatssammlung München, Munich, Germany" xlink:href="http://grbio.org/institution/zoologische-staatssammlung" xlink:type="simple">ZSM</named-content>).</p></tp:treatment-sec><tp:treatment-sec sec-type="description" id="SECID0EEVCK"><title>Description.</title><p><bold><italic>Body size and form</italic></bold>: Beetle medium-sized, oblong-oval (Fig. <xref ref-type="fig" rid="F12">42</xref>).</p><p><bold><italic>Measurements</italic></bold>: <abbrev xmlns:xlink="http://www.w3.org/1999/xlink" xlink:title="total length, measured from front of head to apex of elytra" id="ABBRID0E1VCK" xlink:type="simple">TL</abbrev> 6.1–6.7 mm, <abbrev xmlns:xlink="http://www.w3.org/1999/xlink" xlink:title="total length minus head length, measured from anterior margin of pronotum to apex of elytra" id="ABBRID0E5VCK" xlink:type="simple">TL-H</abbrev> 5.5–6.05 mm, <abbrev xmlns:xlink="http://www.w3.org/1999/xlink" xlink:title="maximum width of body measured at right angle to TL" id="ABBRID0ECWCK" xlink:type="simple">MW</abbrev> 2.85–3.25 mm, <abbrev xmlns:xlink="http://www.w3.org/1999/xlink" xlink:title="total length, measured from front of head to apex of elytra" id="ABBRID0EGWCK" xlink:type="simple">TL</abbrev>/<abbrev xmlns:xlink="http://www.w3.org/1999/xlink" xlink:title="maximum width of body measured at right angle to TL" id="ABBRID0EKWCK" xlink:type="simple">MW</abbrev> 2.06–2.14; <abbrev xmlns:xlink="http://www.w3.org/1999/xlink" xlink:title="pronotal length" id="ABBRID0EOWCK" xlink:type="simple">PL</abbrev> 0.85–1 mm, <abbrev xmlns:xlink="http://www.w3.org/1999/xlink" xlink:title="pronotal width at level of posterior margin" id="ABBRID0ESWCK" xlink:type="simple">PW</abbrev> 2.4–2.7 mm, <abbrev xmlns:xlink="http://www.w3.org/1999/xlink" xlink:title="pronotal length" id="ABBRID0EWWCK" xlink:type="simple">PL</abbrev>/<abbrev xmlns:xlink="http://www.w3.org/1999/xlink" xlink:title="pronotal width at level of posterior margin" id="ABBRID0E1WCK" xlink:type="simple">PW</abbrev> 0.35–0.37; <abbrev xmlns:xlink="http://www.w3.org/1999/xlink" xlink:title="minimum distance between eyes" id="ABBRID0E5WCK" xlink:type="simple">DBE</abbrev> 0.9–1 mm, <abbrev xmlns:xlink="http://www.w3.org/1999/xlink" xlink:title="minimum distance between eyes" id="ABBRID0ECXCK" xlink:type="simple">DBE</abbrev>/<abbrev xmlns:xlink="http://www.w3.org/1999/xlink" xlink:title="pronotal width at level of posterior margin" id="ABBRID0EGXCK" xlink:type="simple">PW</abbrev> 0.37–0.38. <bold><italic>Holotype</italic></bold>: <abbrev xmlns:xlink="http://www.w3.org/1999/xlink" xlink:title="total length, measured from front of head to apex of elytra" id="ABBRID0ENXCK" xlink:type="simple">TL</abbrev> 6.3 mm, <abbrev xmlns:xlink="http://www.w3.org/1999/xlink" xlink:title="total length minus head length, measured from anterior margin of pronotum to apex of elytra" id="ABBRID0ERXCK" xlink:type="simple">TL-H</abbrev> 5.7 mm, <abbrev xmlns:xlink="http://www.w3.org/1999/xlink" xlink:title="maximum width of body measured at right angle to TL" id="ABBRID0EVXCK" xlink:type="simple">MW</abbrev> 3 mm, <abbrev xmlns:xlink="http://www.w3.org/1999/xlink" xlink:title="total length, measured from front of head to apex of elytra" id="ABBRID0EZXCK" xlink:type="simple">TL</abbrev>/<abbrev xmlns:xlink="http://www.w3.org/1999/xlink" xlink:title="maximum width of body measured at right angle to TL" id="ABBRID0E4XCK" xlink:type="simple">MW</abbrev> 2.1; <abbrev xmlns:xlink="http://www.w3.org/1999/xlink" xlink:title="pronotal length" id="ABBRID0EBYCK" xlink:type="simple">PL</abbrev> 0.95 mm, <abbrev xmlns:xlink="http://www.w3.org/1999/xlink" xlink:title="pronotal width at level of posterior margin" id="ABBRID0EFYCK" xlink:type="simple">PW</abbrev> 2.6 mm, <abbrev xmlns:xlink="http://www.w3.org/1999/xlink" xlink:title="pronotal length" id="ABBRID0EJYCK" xlink:type="simple">PL</abbrev>/<abbrev xmlns:xlink="http://www.w3.org/1999/xlink" xlink:title="pronotal width at level of posterior margin" id="ABBRID0ENYCK" xlink:type="simple">PW</abbrev> 0.37; <abbrev xmlns:xlink="http://www.w3.org/1999/xlink" xlink:title="minimum distance between eyes" id="ABBRID0ERYCK" xlink:type="simple">DBE</abbrev> 0.95 mm, <abbrev xmlns:xlink="http://www.w3.org/1999/xlink" xlink:title="minimum distance between eyes" id="ABBRID0EVYCK" xlink:type="simple">DBE</abbrev>/<abbrev xmlns:xlink="http://www.w3.org/1999/xlink" xlink:title="pronotal width at level of posterior margin" id="ABBRID0EZYCK" xlink:type="simple">PW</abbrev> 0.37.</p><p><bold><italic>Colouration</italic></bold>: Dorsally piceous, with yellowish red pronotal sides, especially anterolaterally, and large yellowish red spot on elytral apex (Fig. <xref ref-type="fig" rid="F12">42</xref>).</p><p>Head piceous, paler (sometimes to yellowish red) posteriorly, between eyes, seldom also anteriorly. Pronotum piceous, with yellowish red sides, often only in anterolateral half. Elytron piceous, with large, yellow spot apically that usually slightly extending laterally. Scutellum piceous. Antennae, other head appendages, and pro- and mesolegs yellowish red, metalegs distinctly darker, especially distally. Ventral side piceous, with slightly paler prosternum.</p><p><bold><italic>Surface sculpture</italic></bold>: Elytron with (10–11)+0 striae; stria 1 usually strongly reduced, stria 2 reduced basally (Fig. <xref ref-type="fig" rid="F12">42</xref>).</p><p>Head without strioles, with rather dense punctation (spaces between punctures 1–3× size of punctures); punctures fine and weakly impressed (diameter of punctures usually smaller than diameter of microreticulation cells); microreticulation distinct. Pronotum without strioles or in females, with numerous strioles laterally, with punctation finer than on head and microreticulation fine. Elytron with 11 dorsal striae, stria 1 often completely absent or present as few tiny strioles in apical 1/2, stria 2 usually absent in basal 1/4 or present as strioles, stria 3 sometimes shortly reduced basally, stria 10 reduced at shoulder or interrupted; submarginal stria absent. Elytron with fine punctation and microreticulation.</p><p><bold><italic>Structures</italic></bold>: Head relatively broad. Pronotum trapezoid, its lateral margins convergent anteriorly. Base of prosternum rounded anteriorly, convex medially; blade of prosternal process relatively narrow.</p><p><bold><italic>Male</italic></bold>: Protibia straight, not modified. Proclaws relatively long, simple, subequal in length. Median lobe of aedeagus with two lobes of dorsal sclerite subequal in length, more or less straight and evenly tapering to broadly pointed apexes; left dorsal lobe with lateral side modified: with distinct, median concavity of triangular shape, covered with numerous, very distinct, strong and long spinula-like structures; lateral margin apically without surface structures, smooth; right dorsal lobe covered with scale-like structures, with median membranous area; lobes of ventral sclerite partly sclerotised, long, partly visible in left lateral view; left ventral lobe with elongate, strong sclerotised area, concave apically, with apex pointed and slightly curved to right and membranous right part with long, thin, upwardly curved apex sometimes sticking out in left lateral view; right ventral lobe longer than left lobe, with narrow sclerotised area on right margin. Parameres with dense, relatively long setae occupying approximately half of dorsal margin (Fig. <xref ref-type="fig" rid="F49">91</xref>).</p><p><bold><italic>Female</italic></bold>: As males but with stronger elytral punctation and microreticulation and pronotum with strioles, usually numerous, occupying complete sides so that only disc without them.</p></tp:treatment-sec><tp:treatment-sec sec-type="variability" id="SECID0EO1CK"><title>Variability.</title><p>There is a variation in dorsal striolation as described above.</p></tp:treatment-sec><tp:treatment-sec sec-type="Affinities" id="SECID0ET1CK"><title>Affinities.</title><p>The species belong to the medium-sized species with median lobe of the aedeagus that has scale- and spinula-like structures on the left dorsal lobe. Based on body size and shape and shape of the median lobe with the characteristic median, triangle concavity of the left dorsal lobe, it is very similar to <italic><tp:taxon-name><tp:taxon-name-part taxon-name-part-type="genus" reg="Austrelatus">A.</tp:taxon-name-part><tp:taxon-name-part taxon-name-part-type="species" reg="herzogensis">herzogensis</tp:taxon-name-part></tp:taxon-name></italic> sp. nov. but differs from it in dark elytron, without yellow basal band and slightly differently shaped median lobe, with its apical part distinctly longer. See also under <italic><tp:taxon-name><tp:taxon-name-part taxon-name-part-type="genus" reg="Austrelatus">A.</tp:taxon-name-part><tp:taxon-name-part taxon-name-part-type="species" reg="sararti">sararti</tp:taxon-name-part></tp:taxon-name></italic> sp. nov.</p></tp:treatment-sec><tp:treatment-sec sec-type="etymology" id="SECID0EP2CK"><title>Etymology.</title><p>The species is named after the Bumi River (= Kali), near Wanggar, Nabire. The name is a noun in the nominative singular standing in apposition.</p></tp:treatment-sec><tp:treatment-sec sec-type="distribution" id="SECID0EU2CK"><title>Distribution.</title><p>Indonesia: Papua Province: Nabire and Paniai regencies (Fig. <xref ref-type="fig" rid="F66">108</xref>).</p></tp:treatment-sec><tp:treatment-sec sec-type="habitat" id="SECID0E52CK"><title>Habitat.</title><p>Specimens at the type locality were collected in shallow, exposed and flooded meadow and oxbows along Kali (=River) Bumi at Wanggar (Fig. <xref ref-type="fig" rid="F70">115</xref>). All specimens on the track Nabire to Ilaga at km 34 (Topo), were collected in shallow (up to 20 cm water depth), shaded or at least partly shaded forest pools and road side ditches, rich in rotten leaves and twigs (Fig. <xref ref-type="fig" rid="F67">109</xref>).</p></tp:treatment-sec><tp:treatment-sec><!--Section generated to contain objects referenced in tp:taxon-treatment.--><fig id="F12" position="float" orientation="portrait"><object-id xmlns:xlink="http://www.w3.org/1999/xlink" content-type="doi" xlink:type="simple">10.3897/zookeys.1201.116131.figures42-45</object-id><object-id xmlns:xlink="http://www.w3.org/1999/xlink" content-type="arpha" xlink:type="simple">C7B77B9F-3755-51F2-BDFD-8FFB8D15A5F2</object-id><label>Figures 42–45.</label><caption><p>Habitus and colouration of the holotypes of <bold>42</bold><italic><tp:taxon-name><tp:taxon-name-part taxon-name-part-type="genus" reg="Austrelatus">Austrelatus</tp:taxon-name-part><tp:taxon-name-part taxon-name-part-type="species" reg="kalibumi">kalibumi</tp:taxon-name-part></tp:taxon-name></italic> sp. nov. <bold>43</bold><italic><tp:taxon-name><tp:taxon-name-part taxon-name-part-type="genus" reg="Austrelatus">A.</tp:taxon-name-part><tp:taxon-name-part taxon-name-part-type="species" reg="herzogensis">herzogensis</tp:taxon-name-part></tp:taxon-name></italic> sp. nov. <bold>44</bold><italic><tp:taxon-name><tp:taxon-name-part taxon-name-part-type="genus" reg="Austrelatus">A.</tp:taxon-name-part><tp:taxon-name-part taxon-name-part-type="species" reg="mianminensis">mianminensis</tp:taxon-name-part></tp:taxon-name></italic> sp. nov. <bold>45</bold><italic><tp:taxon-name><tp:taxon-name-part taxon-name-part-type="genus" reg="Austrelatus">A.</tp:taxon-name-part><tp:taxon-name-part taxon-name-part-type="species" reg="pseudomianminensis">pseudomianminensis</tp:taxon-name-part></tp:taxon-name></italic> sp. nov. Scale bars: 1 mm.</p></caption><graphic xmlns:xlink="http://www.w3.org/1999/xlink" xlink:href="zookeys-1201-001_article-116131__-g012.jpg" position="float" orientation="portrait" xlink:type="simple" id="oo_1044744.jpg"><uri content-type="original_file" xlink:type="simple">https://binary.pensoft.net/fig/1044744</uri></graphic></fig><fig id="F49" position="float" orientation="portrait"><object-id xmlns:xlink="http://www.w3.org/1999/xlink" content-type="doi" xlink:type="simple">10.3897/zookeys.1201.116131.figure91</object-id><object-id xmlns:xlink="http://www.w3.org/1999/xlink" content-type="arpha" xlink:type="simple">CE961537-C2C1-5633-A98D-22D82F66D078</object-id><label>Figure 91.</label><caption><p><italic><tp:taxon-name><tp:taxon-name-part taxon-name-part-type="genus" reg="Austrelatus">Austrelatus</tp:taxon-name-part><tp:taxon-name-part taxon-name-part-type="species" reg="kalibumi">kalibumi</tp:taxon-name-part></tp:taxon-name></italic> sp. nov., holotype, median lobe <bold>A</bold> left lateral view <bold>B</bold> right lateral view <bold>C</bold> ventral view <bold>D</bold> left paramere in external view. Scale bar: 1 mm (<bold>A–C</bold>).</p></caption><graphic xmlns:xlink="http://www.w3.org/1999/xlink" xlink:href="zookeys-1201-001_article-116131__-g049.jpg" position="float" orientation="portrait" xlink:type="simple" id="oo_1044781.jpg"><uri content-type="original_file" xlink:type="simple">https://binary.pensoft.net/fig/1044781</uri></graphic></fig><fig id="F66" position="float" orientation="portrait"><object-id xmlns:xlink="http://www.w3.org/1999/xlink" content-type="doi" xlink:type="simple">10.3897/zookeys.1201.116131.figure108</object-id><object-id xmlns:xlink="http://www.w3.org/1999/xlink" content-type="arpha" xlink:type="simple">B8254EF3-090F-5EAE-9F7E-177A79FE8FD6</object-id><label>Figure 108.</label><caption><p>Map of New Guinea showing distribution of 23 <italic><tp:taxon-name><tp:taxon-name-part taxon-name-part-type="genus" reg="Austrelatus">Austrelatus</tp:taxon-name-part></tp:taxon-name></italic> species.</p></caption><graphic xmlns:xlink="http://www.w3.org/1999/xlink" xlink:href="zookeys-1201-001_article-116131__-g066.jpg" position="float" orientation="portrait" xlink:type="simple" id="oo_1044798.jpg"><uri content-type="original_file" xlink:type="simple">https://binary.pensoft.net/fig/1044798</uri></graphic></fig><fig id="F67" position="float" orientation="portrait"><object-id xmlns:xlink="http://www.w3.org/1999/xlink" content-type="doi" xlink:type="simple">10.3897/zookeys.1201.116131.figures109-110</object-id><object-id xmlns:xlink="http://www.w3.org/1999/xlink" content-type="arpha" xlink:type="simple">F6F7EBA2-6DAE-5DEE-8BE4-71134AD8FABB</object-id><label>Figures 109, 110.</label><caption><p>Habitats of <italic><tp:taxon-name><tp:taxon-name-part taxon-name-part-type="genus" reg="Austrelatus">Austrelatus</tp:taxon-name-part></tp:taxon-name></italic> species <bold>109</bold><italic><tp:taxon-name><tp:taxon-name-part taxon-name-part-type="genus" reg="Austrelatus">A.</tp:taxon-name-part><tp:taxon-name-part taxon-name-part-type="species" reg="epicharis">epicharis</tp:taxon-name-part></tp:taxon-name></italic> sp. nov., <italic><tp:taxon-name><tp:taxon-name-part taxon-name-part-type="genus" reg="Austrelatus">A.</tp:taxon-name-part><tp:taxon-name-part taxon-name-part-type="species" reg="kalibumi">kalibumi</tp:taxon-name-part></tp:taxon-name></italic> sp. nov., and <italic><tp:taxon-name><tp:taxon-name-part taxon-name-part-type="genus" reg="Austrelatus">A.</tp:taxon-name-part><tp:taxon-name-part taxon-name-part-type="species" reg="inconstans">inconstans</tp:taxon-name-part></tp:taxon-name></italic> sp. nov.: Papua Province, Nabire Regency, track Nabire – Ilaga, km 34 (Topo), roadside ditch rich in rotten leaves <bold>110</bold><italic><tp:taxon-name><tp:taxon-name-part taxon-name-part-type="genus" reg="Austrelatus">A.</tp:taxon-name-part><tp:taxon-name-part taxon-name-part-type="species" reg="epicharis">epicharis</tp:taxon-name-part></tp:taxon-name></italic> sp. nov. and <italic><tp:taxon-name><tp:taxon-name-part taxon-name-part-type="genus" reg="Austrelatus">A.</tp:taxon-name-part><tp:taxon-name-part taxon-name-part-type="species" reg="inconstans">inconstans</tp:taxon-name-part></tp:taxon-name></italic> sp. nov.: track Nabire – Ilaga, km 35, partly shaded roadside ditch. Photographs by MB.</p></caption><graphic xmlns:xlink="http://www.w3.org/1999/xlink" xlink:href="zookeys-1201-001_article-116131__-g067.jpg" position="float" orientation="portrait" xlink:type="simple" id="oo_1044799.jpg"><uri content-type="original_file" xlink:type="simple">https://binary.pensoft.net/fig/1044799</uri></graphic></fig><fig id="F70" position="float" orientation="portrait"><object-id xmlns:xlink="http://www.w3.org/1999/xlink" content-type="doi" xlink:type="simple">10.3897/zookeys.1201.116131.figures115-116</object-id><object-id xmlns:xlink="http://www.w3.org/1999/xlink" content-type="arpha" xlink:type="simple">BCEFB487-84AE-5D0E-8F9D-7DDA525C71BF</object-id><label>Figures 115, 116.</label><caption><p>Habitats of <italic><tp:taxon-name><tp:taxon-name-part taxon-name-part-type="genus" reg="Austrelatus">Austrelatus</tp:taxon-name-part></tp:taxon-name></italic> species <bold>115</bold> type locality of <italic><tp:taxon-name><tp:taxon-name-part taxon-name-part-type="genus" reg="Austrelatus">A.</tp:taxon-name-part><tp:taxon-name-part taxon-name-part-type="species" reg="epicharis">epicharis</tp:taxon-name-part></tp:taxon-name></italic> sp. nov. and <italic><tp:taxon-name><tp:taxon-name-part taxon-name-part-type="genus" reg="Austrelatus">A.</tp:taxon-name-part><tp:taxon-name-part taxon-name-part-type="species" reg="kalibumi">kalibumi</tp:taxon-name-part></tp:taxon-name></italic> sp. nov.: Papua Province, Nabire Regency, Wanggar, flooded meadows and shallow oxbows near Bumi River <bold>116</bold><italic><tp:taxon-name><tp:taxon-name-part taxon-name-part-type="genus" reg="Austrelatus">A.</tp:taxon-name-part><tp:taxon-name-part taxon-name-part-type="species" reg="wasurensis">wasurensis</tp:taxon-name-part></tp:taxon-name></italic> sp. nov. and <italic><tp:taxon-name><tp:taxon-name-part taxon-name-part-type="genus" reg="Austrelatus">A.</tp:taxon-name-part><tp:taxon-name-part taxon-name-part-type="species" reg="clarkii">clarkii</tp:taxon-name-part></tp:taxon-name></italic> (Sharp, 1882): Papua Province, Merauke Regency, Wasur, shallow, almost dry pools in wet savannah forest. Beetles hiding deep in mud and rotten leaves. Photographs by MB.</p></caption><graphic xmlns:xlink="http://www.w3.org/1999/xlink" xlink:href="zookeys-1201-001_article-116131__-g070.jpg" position="float" orientation="portrait" xlink:type="simple" id="oo_1044802.jpg"><uri content-type="original_file" xlink:type="simple">https://binary.pensoft.net/fig/1044802</uri></graphic></fig></tp:treatment-sec></tp:taxon-treatment>
