# Supplementary material for: ﻿Revision of the Austrelatuspapuensis group with descriptions of 42 new species from New Guinea (Coleoptera, Dytiscidae, Copelatinae)
Source: Zookeys. 2024 May 10;1201:1–165. doi: 10.3897/zookeys.1201.116131 (PMC11101835; doi:10.3897/zookeys.1201.116131)
Supplement: XML Treatment for Austrelatus loloki [file zookeys.1201.116131-treatment21.xml]

<!DOCTYPE tp:taxon-treatment
  PUBLIC "-//TaxonX//DTD Taxonomic Treatment Publishing DTD v0 20100105//EN" "tax-treatment-NSO.dtd">
<tp:taxon-treatment xmlns:tp="http://www.plazi.org/taxpub"><tp:treatment-meta><kwd-group><label>Taxon classification</label><kwd>
                <named-content content-type="kingdom">Animalia</named-content>
              </kwd><kwd>
                <named-content content-type="order">Coleoptera </named-content>
              </kwd><kwd>
                <named-content content-type="family">Dytiscidae</named-content>
              </kwd></kwd-group><mixed-citation publication-type="journal"><person-group><name><surname>Shaverdo</surname><given-names>Helena</given-names></name><name><surname>Hendrich</surname><given-names>Lars</given-names></name><name><surname>Surbakti</surname><given-names>Suriani</given-names></name><name><surname>Panjaitan</surname><given-names>Rawati</given-names></name><name><surname>Balke</surname><given-names>Michael</given-names></name></person-group><article-title>﻿Revision of the <italic><tp:taxon-name><tp:taxon-name-part taxon-name-part-type="genus" reg="Austrelatus">Austrelatus</tp:taxon-name-part><tp:taxon-name-part taxon-name-part-type="species" reg="papuensis">papuensis</tp:taxon-name-part></tp:taxon-name></italic> group with descriptions of 42 new species from New Guinea (<tp:taxon-name><tp:taxon-name-part taxon-name-part-type="order">Coleoptera</tp:taxon-name-part></tp:taxon-name>, <tp:taxon-name><tp:taxon-name-part taxon-name-part-type="family">Dytiscidae</tp:taxon-name-part></tp:taxon-name>, <tp:taxon-name><tp:taxon-name-part taxon-name-part-type="subfamily">Copelatinae</tp:taxon-name-part></tp:taxon-name>)</article-title><source>Zookeys</source><day>10</day><month>05</month><year>2024</year><volume>1201</volume><fpage>1</fpage><lpage>165</lpage><pub-id pub-id-type="doi">10.3897/zookeys.1201.116131</pub-id></mixed-citation></tp:treatment-meta><tp:nomenclature><label>﻿﻿21.</label><tp:taxon-name>
              <object-id xmlns:xlink="http://www.w3.org/1999/xlink" content-type="arpha" xlink:type="simple">BA2E5FF2-1B65-5B63-BBEF-26EA39EA7BCD</object-id>
              <tp:taxon-name-part taxon-name-part-type="genus" reg="Austrelatus">Austrelatus</tp:taxon-name-part>
              <tp:taxon-name-part taxon-name-part-type="species" reg="loloki">loloki</tp:taxon-name-part>
              <object-id xmlns:xlink="http://www.w3.org/1999/xlink" content-type="zoobank" xlink:type="simple">https://zoobank.org/EA370DAB-AC2D-4EFC-9361-94D07609E02A</object-id>
            </tp:taxon-name><tp:taxon-status xmlns:xlink="http://www.w3.org/1999/xlink" xlink:type="simple">sp. nov.</tp:taxon-status><xref ref-type="fig" rid="F7">Figs 23</xref><xref ref-type="fig" rid="F32">, 74</xref><xref ref-type="fig" rid="F65">, 107</xref></tp:nomenclature><tp:treatment-sec sec-type="type locality" id="SECID0ES6DK"><title>Type locality.</title><p>Papua New Guinea: National Capital District: ca. 16 km N from Port Moresby, Loloki River.</p></tp:treatment-sec><tp:treatment-sec sec-type="type material" id="SECID0EX6DK"><title>Type material.</title><p><bold><italic>Holotype</italic></bold>: male “Stn. No. 208”, “Papua: Loloki c. 10 m. N. of Pt. Moresby, 19.III.1965.”, “M.E. Bacchus. B.M. 1965-120” (<named-content xmlns:xlink="http://www.w3.org/1999/xlink" content-type="dwc:institutional_code" xlink:title="The Natural History Museum, London, UK" xlink:href="http://grbio.org/institution/natural-history-museum-london" xlink:type="simple">BMNH</named-content>).</p></tp:treatment-sec><tp:treatment-sec sec-type="description" id="SECID0EKAEK"><title>Description.</title><p><bold><italic>Body size and form</italic></bold>: Beetle small, with oblong-oval habitus (Fig. <xref ref-type="fig" rid="F7">23</xref>).</p><p><bold><italic>Measurements</italic>: <italic>Holotype</italic></bold>: <abbrev xmlns:xlink="http://www.w3.org/1999/xlink" xlink:title="total length, measured from front of head to apex of elytra" id="ABBRID0EBBEK" xlink:type="simple">TL</abbrev> 5 mm, <abbrev xmlns:xlink="http://www.w3.org/1999/xlink" xlink:title="total length minus head length, measured from anterior margin of pronotum to apex of elytra" id="ABBRID0EFBEK" xlink:type="simple">TL-H</abbrev> 4.5 mm, <abbrev xmlns:xlink="http://www.w3.org/1999/xlink" xlink:title="maximum width of body measured at right angle to TL" id="ABBRID0EJBEK" xlink:type="simple">MW</abbrev> 2.4 mm, <abbrev xmlns:xlink="http://www.w3.org/1999/xlink" xlink:title="total length, measured from front of head to apex of elytra" id="ABBRID0ENBEK" xlink:type="simple">TL</abbrev>/<abbrev xmlns:xlink="http://www.w3.org/1999/xlink" xlink:title="maximum width of body measured at right angle to TL" id="ABBRID0ERBEK" xlink:type="simple">MW</abbrev> 2.08; <abbrev xmlns:xlink="http://www.w3.org/1999/xlink" xlink:title="pronotal length" id="ABBRID0EVBEK" xlink:type="simple">PL</abbrev> 0.75 mm, <abbrev xmlns:xlink="http://www.w3.org/1999/xlink" xlink:title="pronotal width at level of posterior margin" id="ABBRID0EZBEK" xlink:type="simple">PW</abbrev> 2.1 mm, <abbrev xmlns:xlink="http://www.w3.org/1999/xlink" xlink:title="pronotal length" id="ABBRID0E4BEK" xlink:type="simple">PL</abbrev>/<abbrev xmlns:xlink="http://www.w3.org/1999/xlink" xlink:title="pronotal width at level of posterior margin" id="ABBRID0EBCEK" xlink:type="simple">PW</abbrev> 0.36; <abbrev xmlns:xlink="http://www.w3.org/1999/xlink" xlink:title="minimum distance between eyes" id="ABBRID0EFCEK" xlink:type="simple">DBE</abbrev> 0.8 mm, <abbrev xmlns:xlink="http://www.w3.org/1999/xlink" xlink:title="minimum distance between eyes" id="ABBRID0EJCEK" xlink:type="simple">DBE</abbrev>/<abbrev xmlns:xlink="http://www.w3.org/1999/xlink" xlink:title="pronotal width at level of posterior margin" id="ABBRID0ENCEK" xlink:type="simple">PW</abbrev> 0.38.</p><p><bold><italic>Colouration</italic></bold>: Dorsally dark brown, elytron with faint yellowish shoulder spot and apicolaterally (Fig. <xref ref-type="fig" rid="F7">23</xref>).</p><p>Head dark brown, narrowly piceous behind eyes and paler on clypeus and posteromedially. Pronotum dark brown on disc and reddish on sides. Elytron dark brown, paler basally, with faint yellowish shoulder spot, yellow at apex and narrowly laterally in more than apical 1/2. Scutellum reddish brown. Antennae, other head appendages, and legs yellowish brown, darker distally. Ventral side brown.</p><p><bold><italic>Surface sculpture</italic></bold>: Elytron with 11 complete, relatively strongly impressed striae, submarginal stria present: 11+1 (Fig. <xref ref-type="fig" rid="F7">23</xref>).</p><p>Head with few strioles between eyes, with distinct, rather dense punctation (spaces between punctures 1–5× size of punctures); punctures relatively coarse (diameter of punctures slightly larger than or equal to diameter of microreticulation cells); microreticulation distinct. Pronotum complete covered with sparse but distinct strioles absent at anterior angles, with punctation finer than on head and microreticulation distinct. Elytron with 11 complete, relatively strongly impressed striae, submarginal stria present, long. Elytron with fine punctation and distinct microreticulation.</p><p><bold><italic>Structures</italic></bold>: Head relatively broad. Pronotum trapezoid, its lateral margins convergent anteriorly. Base of prosternum rounded anteriorly, convex medially; blade of prosternal process relatively broad.</p><p><bold><italic>Male</italic></bold>: Protibia straight, not modified. Proclaws relatively short, slightly curved, subequal in length. Median lobe of aedeagus with two lobes of dorsal sclerite subequal in length, covered with scale-like structures; left dorsal lobe with lateral margin slightly concave medially, with apex truncate and slightly curved downwards; right dorsal lobe narrowed subapically, with broad, rounded apex; lobes of ventral sclerite elongate, mostly sclerotised, almost invisible in lateral view. Parameres with rather short and sparse setae occupying slightly more than half of dorsal margin (Fig. <xref ref-type="fig" rid="F32">74</xref>).</p><p><bold><italic>Female</italic></bold>: Unknown.</p></tp:treatment-sec><tp:treatment-sec sec-type="Affinities" id="SECID0ECEEK"><title>Affinities.</title><p>The species is well-recognisable by its smaller size, uniform, brown dorsal colouration, strong elytral striation and striolation of head and pronotum, and characteristic shape of the median lobe and paramere setation.</p></tp:treatment-sec><tp:treatment-sec sec-type="etymology" id="SECID0EHEEK"><title>Etymology.</title><p>The species is named after Loloki River. The name is a noun in the nominative singular standing in apposition.</p></tp:treatment-sec><tp:treatment-sec sec-type="distribution" id="SECID0EMEEK"><title>Distribution.</title><p>
              Papua New Guinea: National Capital District. The species is known only from the type locality (Fig. <xref ref-type="fig" rid="F65">107</xref>).</p></tp:treatment-sec><tp:treatment-sec sec-type="habitat" id="SECID0EWEEK"><title>Habitat.</title><p>Unknown.</p></tp:treatment-sec><tp:treatment-sec><!--Section generated to contain objects referenced in tp:taxon-treatment.--><fig id="F7" position="float" orientation="portrait"><object-id xmlns:xlink="http://www.w3.org/1999/xlink" content-type="doi" xlink:type="simple">10.3897/zookeys.1201.116131.figures23-26</object-id><object-id xmlns:xlink="http://www.w3.org/1999/xlink" content-type="arpha" xlink:type="simple">8A24A22B-ED52-514C-B44C-E465E2E39A86</object-id><label>Figures 23–26.</label><caption><p>Habitus and colouration of the holotypes of <bold>23</bold><italic><tp:taxon-name><tp:taxon-name-part taxon-name-part-type="genus" reg="Austrelatus">Austrelatus</tp:taxon-name-part><tp:taxon-name-part taxon-name-part-type="species" reg="loloki">loloki</tp:taxon-name-part></tp:taxon-name></italic> sp. nov. <bold>24</bold><italic><tp:taxon-name><tp:taxon-name-part taxon-name-part-type="genus" reg="Austrelatus">A.</tp:taxon-name-part><tp:taxon-name-part taxon-name-part-type="species" reg="sumokedi">sumokedi</tp:taxon-name-part></tp:taxon-name></italic> sp. nov. <bold>25</bold><italic><tp:taxon-name><tp:taxon-name-part taxon-name-part-type="genus" reg="Austrelatus">A.</tp:taxon-name-part><tp:taxon-name-part taxon-name-part-type="species" reg="iriatoi">iriatoi</tp:taxon-name-part></tp:taxon-name></italic> sp. nov. <bold>26</bold><italic><tp:taxon-name><tp:taxon-name-part taxon-name-part-type="genus" reg="Austrelatus">A.</tp:taxon-name-part><tp:taxon-name-part taxon-name-part-type="species" reg="wanangensis">wanangensis</tp:taxon-name-part></tp:taxon-name></italic> sp. nov. Scale bar: 1 mm.</p></caption><graphic xmlns:xlink="http://www.w3.org/1999/xlink" xlink:href="zookeys-1201-001_article-116131__-g007.jpg" position="float" orientation="portrait" xlink:type="simple" id="oo_1044739.jpg"><uri content-type="original_file" xlink:type="simple">https://binary.pensoft.net/fig/1044739</uri></graphic></fig><fig id="F32" position="float" orientation="portrait"><object-id xmlns:xlink="http://www.w3.org/1999/xlink" content-type="doi" xlink:type="simple">10.3897/zookeys.1201.116131.figure74</object-id><object-id xmlns:xlink="http://www.w3.org/1999/xlink" content-type="arpha" xlink:type="simple">AB845ADA-CADC-5D32-BCDA-02AFDFBA7363</object-id><label>Figure 74.</label><caption><p><italic><tp:taxon-name><tp:taxon-name-part taxon-name-part-type="genus" reg="Austrelatus">Austrelatus</tp:taxon-name-part><tp:taxon-name-part taxon-name-part-type="species" reg="loloki">loloki</tp:taxon-name-part></tp:taxon-name></italic> sp. nov., holotype, median lobe <bold>A</bold> left lateral view <bold>B</bold> right lateral view <bold>C</bold> ventral view <bold>D</bold> left paramere in external view. Scale bar: 1 mm (<bold>A–C</bold>).</p></caption><graphic xmlns:xlink="http://www.w3.org/1999/xlink" xlink:href="zookeys-1201-001_article-116131__-g032.jpg" position="float" orientation="portrait" xlink:type="simple" id="oo_1044764.jpg"><uri content-type="original_file" xlink:type="simple">https://binary.pensoft.net/fig/1044764</uri></graphic></fig><fig id="F65" position="float" orientation="portrait"><object-id xmlns:xlink="http://www.w3.org/1999/xlink" content-type="doi" xlink:type="simple">10.3897/zookeys.1201.116131.figure107</object-id><object-id xmlns:xlink="http://www.w3.org/1999/xlink" content-type="arpha" xlink:type="simple">EC3A9286-B8CC-56A7-9504-2F20F304A4E3</object-id><label>Figure 107.</label><caption><p>Map of New Guinea showing distribution of 23 <italic><tp:taxon-name><tp:taxon-name-part taxon-name-part-type="genus" reg="Austrelatus">Austrelatus</tp:taxon-name-part></tp:taxon-name></italic> species and one subspecies.</p></caption><graphic xmlns:xlink="http://www.w3.org/1999/xlink" xlink:href="zookeys-1201-001_article-116131__-g065.jpg" position="float" orientation="portrait" xlink:type="simple" id="oo_1044797.jpg"><uri content-type="original_file" xlink:type="simple">https://binary.pensoft.net/fig/1044797</uri></graphic></fig></tp:treatment-sec></tp:taxon-treatment>
