# Supplementary material for: ﻿Revision of the Austrelatuspapuensis group with descriptions of 42 new species from New Guinea (Coleoptera, Dytiscidae, Copelatinae)
Source: Zookeys. 2024 May 10;1201:1–165. doi: 10.3897/zookeys.1201.116131 (PMC11101835; doi:10.3897/zookeys.1201.116131)
Supplement: XML Treatment for Austrelatus lopintolensis [file zookeys.1201.116131-treatment22.xml]

<!DOCTYPE tp:taxon-treatment
  PUBLIC "-//TaxonX//DTD Taxonomic Treatment Publishing DTD v0 20100105//EN" "tax-treatment-NSO.dtd">
<tp:taxon-treatment xmlns:tp="http://www.plazi.org/taxpub"><tp:treatment-meta><kwd-group><label>Taxon classification</label><kwd>
                <named-content content-type="kingdom">Animalia</named-content>
              </kwd><kwd>
                <named-content content-type="order">Coleoptera </named-content>
              </kwd><kwd>
                <named-content content-type="family">Dytiscidae</named-content>
              </kwd></kwd-group><mixed-citation publication-type="journal"><person-group><name><surname>Shaverdo</surname><given-names>Helena</given-names></name><name><surname>Hendrich</surname><given-names>Lars</given-names></name><name><surname>Surbakti</surname><given-names>Suriani</given-names></name><name><surname>Panjaitan</surname><given-names>Rawati</given-names></name><name><surname>Balke</surname><given-names>Michael</given-names></name></person-group><article-title>﻿Revision of the <italic><tp:taxon-name><tp:taxon-name-part taxon-name-part-type="genus" reg="Austrelatus">Austrelatus</tp:taxon-name-part><tp:taxon-name-part taxon-name-part-type="species" reg="papuensis">papuensis</tp:taxon-name-part></tp:taxon-name></italic> group with descriptions of 42 new species from New Guinea (<tp:taxon-name><tp:taxon-name-part taxon-name-part-type="order">Coleoptera</tp:taxon-name-part></tp:taxon-name>, <tp:taxon-name><tp:taxon-name-part taxon-name-part-type="family">Dytiscidae</tp:taxon-name-part></tp:taxon-name>, <tp:taxon-name><tp:taxon-name-part taxon-name-part-type="subfamily">Copelatinae</tp:taxon-name-part></tp:taxon-name>)</article-title><source>Zookeys</source><day>10</day><month>05</month><year>2024</year><volume>1201</volume><fpage>1</fpage><lpage>165</lpage><pub-id pub-id-type="doi">10.3897/zookeys.1201.116131</pub-id></mixed-citation></tp:treatment-meta><tp:nomenclature><label>﻿﻿22.</label><tp:taxon-name>
              <object-id xmlns:xlink="http://www.w3.org/1999/xlink" content-type="arpha" xlink:type="simple">F2C1D1DD-C29C-5761-A291-815BB03B7EE9</object-id>
              <tp:taxon-name-part taxon-name-part-type="genus" reg="Austrelatus">Austrelatus</tp:taxon-name-part>
              <tp:taxon-name-part taxon-name-part-type="species" reg="lopintolensis">lopintolensis</tp:taxon-name-part>
              <object-id xmlns:xlink="http://www.w3.org/1999/xlink" content-type="zoobank" xlink:type="simple">https://zoobank.org/42A389E2-FBDD-4483-A76F-BD6D141B13FB</object-id>
            </tp:taxon-name><tp:taxon-status xmlns:xlink="http://www.w3.org/1999/xlink" xlink:type="simple">sp. nov.</tp:taxon-status><xref ref-type="fig" rid="F1">Figs 3</xref><xref ref-type="fig" rid="F24">, 66</xref><xref ref-type="fig" rid="F65">, 107</xref></tp:nomenclature><tp:treatment-sec sec-type="type locality" id="SECID0EQGEK"><title>Type locality.</title><p>Indonesia: West Papua Province: Raja Ampat Regency, Waigeo Island, Lopintol, Bajon River, <named-content xmlns:xlink="http://www.w3.org/1999/xlink" content-type="dwc:verbatimCoordinates" xlink:type="simple"><named-content content-type="geo-json" specific-use="{&#34;type&#34;:&#34;Point&#34;,&#34;coordinates&#34;:[130.883333,-0.116667]}" id="NCID0EZGEK" xlink:type="simple">0°07'S, 130°53'E</named-content></named-content>.</p></tp:treatment-sec><tp:treatment-sec sec-type="type material" id="SECID0E5GEK"><title>Type material.</title><p><bold><italic>Holotype</italic></bold>: male “MB759” [green label], “W-PAPUA Raja Ampat Prov. Waigeo Isl., Lopintol, Bajon River, <named-content xmlns:xlink="http://www.w3.org/1999/xlink" content-type="dwc:verbatimCoordinates" xlink:type="simple"><named-content content-type="geo-json" specific-use="{&#34;type&#34;:&#34;Point&#34;,&#34;coordinates&#34;:[130.883333,-0.116667]}" id="NCID0EMHEK" xlink:type="simple">0°07'S, 130°53'E</named-content></named-content> 11.I.2004 leg. A.,”, “W Papua: Raja Ampat, Waigeo, Lopintol, 11i2004, A. Skale, MB 759” (<named-content xmlns:xlink="http://www.w3.org/1999/xlink" content-type="dwc:institutional_code" xlink:title="Museum Zoologicum Bogoriense, Cibinong, West Java, Indonesia" xlink:href="http://grbio.org/institution/museum-zoologicum-bogoriense" xlink:type="simple">MZB</named-content>). <bold><italic>Paratype</italic></bold>: 1 male “W-PAPUA Raja Ampat Prov. Waigeo Isl., Lopintol <named-content xmlns:xlink="http://www.w3.org/1999/xlink" content-type="dwc:verbatimCoordinates" xlink:type="simple"><named-content content-type="geo-json" specific-use="{&#34;type&#34;:&#34;Point&#34;,&#34;coordinates&#34;:[130.895833,-0.131667]}" id="NCID0E6HEK" xlink:type="simple">0°07'54"S, 130°53'45"E</named-content></named-content> 11.I.2004 leg. A. Skale UWP” (<abbrev xmlns:xlink="http://www.w3.org/1999/xlink" content-type="institution" xlink:title="Collection of Anders Skale, Gera, Germany" id="ABBRID0EEIEK" xlink:type="simple">CAS</abbrev>).</p></tp:treatment-sec><tp:treatment-sec sec-type="description" id="SECID0EJIEK"><title>Description.</title><p><bold><italic>Body size and form</italic></bold>: Beetle small, elongate (Fig. <xref ref-type="fig" rid="F1">3</xref>).</p><p><bold><italic>Measurements</italic></bold>: <abbrev xmlns:xlink="http://www.w3.org/1999/xlink" xlink:title="total length, measured from front of head to apex of elytra" id="ABBRID0E6IEK" xlink:type="simple">TL</abbrev> 4.7–4.85 mm, <abbrev xmlns:xlink="http://www.w3.org/1999/xlink" xlink:title="total length minus head length, measured from anterior margin of pronotum to apex of elytra" id="ABBRID0EDJEK" xlink:type="simple">TL-H</abbrev> 4.3–4.35 mm, <abbrev xmlns:xlink="http://www.w3.org/1999/xlink" xlink:title="maximum width of body measured at right angle to TL" id="ABBRID0EHJEK" xlink:type="simple">MW</abbrev> 2.1–2.2 mm, <abbrev xmlns:xlink="http://www.w3.org/1999/xlink" xlink:title="total length, measured from front of head to apex of elytra" id="ABBRID0ELJEK" xlink:type="simple">TL</abbrev>/<abbrev xmlns:xlink="http://www.w3.org/1999/xlink" xlink:title="maximum width of body measured at right angle to TL" id="ABBRID0EPJEK" xlink:type="simple">MW</abbrev> 2.21–2.24; <abbrev xmlns:xlink="http://www.w3.org/1999/xlink" xlink:title="pronotal length" id="ABBRID0ETJEK" xlink:type="simple">PL</abbrev> 0.7–0.75 mm, <abbrev xmlns:xlink="http://www.w3.org/1999/xlink" xlink:title="pronotal width at level of posterior margin" id="ABBRID0EXJEK" xlink:type="simple">PW</abbrev> 1.9–2 mm, <abbrev xmlns:xlink="http://www.w3.org/1999/xlink" xlink:title="pronotal length" id="ABBRID0E2JEK" xlink:type="simple">PL</abbrev>/<abbrev xmlns:xlink="http://www.w3.org/1999/xlink" xlink:title="pronotal width at level of posterior margin" id="ABBRID0E6JEK" xlink:type="simple">PW</abbrev> 0.37–0.38; <abbrev xmlns:xlink="http://www.w3.org/1999/xlink" xlink:title="minimum distance between eyes" id="ABBRID0EDKEK" xlink:type="simple">DBE</abbrev> 0.9–0.95 mm, <abbrev xmlns:xlink="http://www.w3.org/1999/xlink" xlink:title="minimum distance between eyes" id="ABBRID0EHKEK" xlink:type="simple">DBE</abbrev>/<abbrev xmlns:xlink="http://www.w3.org/1999/xlink" xlink:title="pronotal width at level of posterior margin" id="ABBRID0ELKEK" xlink:type="simple">PW</abbrev> 0.47–0.48. <bold><italic>Holotype</italic></bold>: <abbrev xmlns:xlink="http://www.w3.org/1999/xlink" xlink:title="total length, measured from front of head to apex of elytra" id="ABBRID0ESKEK" xlink:type="simple">TL</abbrev> 4.7 mm, <abbrev xmlns:xlink="http://www.w3.org/1999/xlink" xlink:title="total length minus head length, measured from anterior margin of pronotum to apex of elytra" id="ABBRID0EWKEK" xlink:type="simple">TL-H</abbrev> 4.3 mm, <abbrev xmlns:xlink="http://www.w3.org/1999/xlink" xlink:title="maximum width of body measured at right angle to TL" id="ABBRID0E1KEK" xlink:type="simple">MW</abbrev> 2.1 mm, <abbrev xmlns:xlink="http://www.w3.org/1999/xlink" xlink:title="total length, measured from front of head to apex of elytra" id="ABBRID0E5KEK" xlink:type="simple">TL</abbrev>/<abbrev xmlns:xlink="http://www.w3.org/1999/xlink" xlink:title="maximum width of body measured at right angle to TL" id="ABBRID0ECLEK" xlink:type="simple">MW</abbrev> 2.24; <abbrev xmlns:xlink="http://www.w3.org/1999/xlink" xlink:title="pronotal length" id="ABBRID0EGLEK" xlink:type="simple">PL</abbrev> 0.7 mm, <abbrev xmlns:xlink="http://www.w3.org/1999/xlink" xlink:title="pronotal width at level of posterior margin" id="ABBRID0EKLEK" xlink:type="simple">PW</abbrev> 1.9 mm, <abbrev xmlns:xlink="http://www.w3.org/1999/xlink" xlink:title="pronotal length" id="ABBRID0EOLEK" xlink:type="simple">PL</abbrev>/<abbrev xmlns:xlink="http://www.w3.org/1999/xlink" xlink:title="pronotal width at level of posterior margin" id="ABBRID0ESLEK" xlink:type="simple">PW</abbrev> 0.37; <abbrev xmlns:xlink="http://www.w3.org/1999/xlink" xlink:title="minimum distance between eyes" id="ABBRID0EWLEK" xlink:type="simple">DBE</abbrev> 0.9 mm, <abbrev xmlns:xlink="http://www.w3.org/1999/xlink" xlink:title="minimum distance between eyes" id="ABBRID0E1LEK" xlink:type="simple">DBE</abbrev>/<abbrev xmlns:xlink="http://www.w3.org/1999/xlink" xlink:title="pronotal width at level of posterior margin" id="ABBRID0E5LEK" xlink:type="simple">PW</abbrev> 0.47.</p><p><bold><italic>Colouration</italic></bold>: With dark brown elytra and paler head and pronotal sides; yellow basal band on elytron distinct (Fig. <xref ref-type="fig" rid="F1">3</xref>).</p><p>Head reddish, narrowly darker behind eyes. Pronotum dark brown on disc and gradually paler (to yellowish red) to sides. Elytron dark brown, with distinct yellowish red basal band and pale brown apex. Scutellum brown. Antennae, other head appendages, and pro- and mesolegs yellow, metalegs darker, all legs darker distally. Ventral side yellowish red.</p><p><bold><italic>Surface sculpture</italic></bold>: Elytron with six dorsal striae and a submarginal stria: 6+1 (Fig. <xref ref-type="fig" rid="F1">3</xref>).</p><p>Head without strioles, with distinct, uneven punctation (spaces between punctures 1–5× size of punctures); punctures relatively fine (diameter of punctures more or less equal to diameter of microreticulation cells); microreticulation distinct. Pronotum without strioles, with punctation sparser and microreticulation finer than on head. Elytron with six dorsal striae, striae 1–4 complete, stria 5 reduced basally, stria 6 reduced apically. Elytron with fine punctation and microreticulation.</p><p><bold><italic>Structures</italic></bold>: Head large and broad. Pronotum trapezoid, its lateral margins slightly convergent anteriorly. Base of prosternum rounded anteriorly, convex medially; blade of prosternal process relatively broad.</p><p><bold><italic>Male</italic></bold>: Protibia straight, not modified. Proclaws relatively short, subequal in length, anterior claw thicker subapically and more strongly curved downwards than posterior one and due to this with a median incision on its inner margin. Median lobe of aedeagus with two lobes of dorsal sclerite subequal in length, covered with scale-like structures; left dorsal lobe with lateral margin thickened apically in kind of bead or crest and concave medially, which gives median lobe calla-like shape; this apical crest of left dorsal lobe with small but distinct numerous spinula-like structures; lobes of ventral sclerite partly sclerotised, long, partly visible in left lateral view; left ventral lobe with elongate, narrow sclerotised area, its apex sharply pointed and curved upwards; right ventral lobe more membranous, longer than left lobe, with pointed apex. Parameres with dense, long setae occupying more than half of dorsal margin, proximally shorter and sparser (Fig. <xref ref-type="fig" rid="F24">66</xref>).</p><p><bold><italic>Female</italic></bold>: Unknown.</p></tp:treatment-sec><tp:treatment-sec sec-type="Affinities" id="SECID0ETNEK"><title>Affinities.</title><p>In body size and shape, elytral striation and dorsal colouration, the species is similar to <italic><tp:taxon-name><tp:taxon-name-part taxon-name-part-type="genus" reg="Austrelatus">A.</tp:taxon-name-part><tp:taxon-name-part taxon-name-part-type="species" reg="procerus">procerus</tp:taxon-name-part></tp:taxon-name></italic> sp. nov. and <italic><tp:taxon-name><tp:taxon-name-part taxon-name-part-type="genus" reg="Austrelatus">A.</tp:taxon-name-part><tp:taxon-name-part taxon-name-part-type="species" reg="ohu">ohu</tp:taxon-name-part></tp:taxon-name></italic> sp. nov. but distinctly differs from them by its calla-like shape of the median lobe and complete, more strongly impressed elytral striae.</p></tp:treatment-sec><tp:treatment-sec sec-type="etymology" id="SECID0EPOEK"><title>Etymology.</title><p>The species is named after its type locality, Lopintol. The name is an adjective in the nominative singular.</p></tp:treatment-sec><tp:treatment-sec sec-type="distribution" id="SECID0EUOEK"><title>Distribution.</title><p>Indonesia: West Papua Province: Raja Ampat Regency, Waigeo Island (Fig. <xref ref-type="fig" rid="F65">107</xref>).</p></tp:treatment-sec><tp:treatment-sec sec-type="habitat" id="SECID0E5OEK"><title>Habitat.</title><p>The species was collected in a shaded side pool of a larger river.</p></tp:treatment-sec><tp:treatment-sec><!--Section generated to contain objects referenced in tp:taxon-treatment.--><fig id="F1" position="float" orientation="portrait"><object-id xmlns:xlink="http://www.w3.org/1999/xlink" content-type="doi" xlink:type="simple">10.3897/zookeys.1201.116131.figures1-4</object-id><object-id xmlns:xlink="http://www.w3.org/1999/xlink" content-type="arpha" xlink:type="simple">890AF1AF-88B5-5D5B-A623-F2E150D74AFA</object-id><label>Figures 1–4.</label><caption><p>Habitus and colouration of the holotypes of <bold>1</bold><italic><tp:taxon-name><tp:taxon-name-part taxon-name-part-type="genus" reg="Austrelatus">Austrelatus</tp:taxon-name-part><tp:taxon-name-part taxon-name-part-type="species" reg="leptos">leptos</tp:taxon-name-part></tp:taxon-name></italic> sp. nov. <bold>2</bold><italic><tp:taxon-name><tp:taxon-name-part taxon-name-part-type="genus" reg="Austrelatus">A.</tp:taxon-name-part><tp:taxon-name-part taxon-name-part-type="species" reg="procerus">procerus</tp:taxon-name-part></tp:taxon-name></italic> sp. nov. <bold>3</bold><italic><tp:taxon-name><tp:taxon-name-part taxon-name-part-type="genus" reg="Austrelatus">A.</tp:taxon-name-part><tp:taxon-name-part taxon-name-part-type="species" reg="lopintolensis">lopintolensis</tp:taxon-name-part></tp:taxon-name></italic> sp. nov. <bold>4</bold><italic><tp:taxon-name><tp:taxon-name-part taxon-name-part-type="genus" reg="Austrelatus">A.</tp:taxon-name-part><tp:taxon-name-part taxon-name-part-type="species" reg="ohu">ohu</tp:taxon-name-part></tp:taxon-name></italic> sp. nov. Scale bars: 1 mm.</p></caption><graphic xmlns:xlink="http://www.w3.org/1999/xlink" xlink:href="zookeys-1201-001_article-116131__-g001.jpg" position="float" orientation="portrait" xlink:type="simple" id="oo_1044733.jpg"><uri content-type="original_file" xlink:type="simple">https://binary.pensoft.net/fig/1044733</uri></graphic></fig><fig id="F24" position="float" orientation="portrait"><object-id xmlns:xlink="http://www.w3.org/1999/xlink" content-type="doi" xlink:type="simple">10.3897/zookeys.1201.116131.figure66</object-id><object-id xmlns:xlink="http://www.w3.org/1999/xlink" content-type="arpha" xlink:type="simple">EF50216F-759C-5D74-98E1-C7FE52616F76</object-id><label>Figure 66.</label><caption><p><italic><tp:taxon-name><tp:taxon-name-part taxon-name-part-type="genus" reg="Austrelatus">Austrelatus</tp:taxon-name-part><tp:taxon-name-part taxon-name-part-type="species" reg="lopintolensis">lopintolensis</tp:taxon-name-part></tp:taxon-name></italic> sp. nov., holotype, median lobe <bold>A</bold> left lateral view <bold>B</bold> right lateral view <bold>C</bold> ventral view <bold>D</bold> left paramere in external view. Scale bar: 1 mm (<bold>A–C</bold>).</p></caption><graphic xmlns:xlink="http://www.w3.org/1999/xlink" xlink:href="zookeys-1201-001_article-116131__-g024.jpg" position="float" orientation="portrait" xlink:type="simple" id="oo_1044756.jpg"><uri content-type="original_file" xlink:type="simple">https://binary.pensoft.net/fig/1044756</uri></graphic></fig><fig id="F65" position="float" orientation="portrait"><object-id xmlns:xlink="http://www.w3.org/1999/xlink" content-type="doi" xlink:type="simple">10.3897/zookeys.1201.116131.figure107</object-id><object-id xmlns:xlink="http://www.w3.org/1999/xlink" content-type="arpha" xlink:type="simple">EC3A9286-B8CC-56A7-9504-2F20F304A4E3</object-id><label>Figure 107.</label><caption><p>Map of New Guinea showing distribution of 23 <italic><tp:taxon-name><tp:taxon-name-part taxon-name-part-type="genus" reg="Austrelatus">Austrelatus</tp:taxon-name-part></tp:taxon-name></italic> species and one subspecies.</p></caption><graphic xmlns:xlink="http://www.w3.org/1999/xlink" xlink:href="zookeys-1201-001_article-116131__-g065.jpg" position="float" orientation="portrait" xlink:type="simple" id="oo_1044797.jpg"><uri content-type="original_file" xlink:type="simple">https://binary.pensoft.net/fig/1044797</uri></graphic></fig></tp:treatment-sec></tp:taxon-treatment>
