# Supplementary material for: ﻿Revision of the Austrelatuspapuensis group with descriptions of 42 new species from New Guinea (Coleoptera, Dytiscidae, Copelatinae)
Source: Zookeys. 2024 May 10;1201:1–165. doi: 10.3897/zookeys.1201.116131 (PMC11101835; doi:10.3897/zookeys.1201.116131)
Supplement: XML Treatment for Austrelatus luteomaculatus [file zookeys.1201.116131-treatment23.xml]

<!DOCTYPE tp:taxon-treatment
  PUBLIC "-//TaxonX//DTD Taxonomic Treatment Publishing DTD v0 20100105//EN" "tax-treatment-NSO.dtd">
<tp:taxon-treatment xmlns:tp="http://www.plazi.org/taxpub"><tp:treatment-meta><kwd-group><label>Taxon classification</label><kwd>
                <named-content content-type="kingdom">Animalia</named-content>
              </kwd><kwd>
                <named-content content-type="order">Coleoptera </named-content>
              </kwd><kwd>
                <named-content content-type="family">Dytiscidae</named-content>
              </kwd></kwd-group><mixed-citation publication-type="journal"><person-group><name><surname>Shaverdo</surname><given-names>Helena</given-names></name><name><surname>Hendrich</surname><given-names>Lars</given-names></name><name><surname>Surbakti</surname><given-names>Suriani</given-names></name><name><surname>Panjaitan</surname><given-names>Rawati</given-names></name><name><surname>Balke</surname><given-names>Michael</given-names></name></person-group><article-title>﻿Revision of the <italic><tp:taxon-name><tp:taxon-name-part taxon-name-part-type="genus" reg="Austrelatus">Austrelatus</tp:taxon-name-part><tp:taxon-name-part taxon-name-part-type="species" reg="papuensis">papuensis</tp:taxon-name-part></tp:taxon-name></italic> group with descriptions of 42 new species from New Guinea (<tp:taxon-name><tp:taxon-name-part taxon-name-part-type="order">Coleoptera</tp:taxon-name-part></tp:taxon-name>, <tp:taxon-name><tp:taxon-name-part taxon-name-part-type="family">Dytiscidae</tp:taxon-name-part></tp:taxon-name>, <tp:taxon-name><tp:taxon-name-part taxon-name-part-type="subfamily">Copelatinae</tp:taxon-name-part></tp:taxon-name>)</article-title><source>Zookeys</source><day>10</day><month>05</month><year>2024</year><volume>1201</volume><fpage>1</fpage><lpage>165</lpage><pub-id pub-id-type="doi">10.3897/zookeys.1201.116131</pub-id></mixed-citation></tp:treatment-meta><tp:nomenclature><label>﻿﻿23.</label><tp:taxon-name>
              <object-id xmlns:xlink="http://www.w3.org/1999/xlink" content-type="arpha" xlink:type="simple">B0CB90E2-F049-5237-BE42-AD2DB0B7B9F2</object-id>
              <tp:taxon-name-part taxon-name-part-type="genus" reg="Austrelatus">Austrelatus</tp:taxon-name-part>
              <tp:taxon-name-part taxon-name-part-type="species" reg="luteomaculatus">luteomaculatus</tp:taxon-name-part>
            </tp:taxon-name><tp:taxon-authority>(Guignot, 1956)</tp:taxon-authority><xref ref-type="fig" rid="F5">Figs 18</xref><xref ref-type="fig" rid="F5">, 19</xref><xref ref-type="fig" rid="F28">, 70</xref><xref ref-type="fig" rid="F65">, 107</xref><tp:nomenclature-citation-list><tp:nomenclature-citation><tp:taxon-name>
                  <tp:taxon-name-part taxon-name-part-type="genus" reg="Copelatus">Copelatus</tp:taxon-name-part>
                  <tp:taxon-name-part taxon-name-part-type="species" reg="luteomaculatus">luteomaculatus</tp:taxon-name-part>
                </tp:taxon-name><comment><xref ref-type="bibr" rid="B4">Guignot 1956</xref>: 53; <xref ref-type="bibr" rid="B2">Guéorguiev 1968</xref>: 21; <xref ref-type="bibr" rid="B3">Guéorguiev and Rocchi 1993</xref>: 159; <xref ref-type="bibr" rid="B7">Nilsson and Hájek 2023</xref>: 50.</comment></tp:nomenclature-citation><tp:nomenclature-citation><tp:taxon-name>
                  <tp:taxon-name-part taxon-name-part-type="genus" reg="Austrelatus">Austrelatus</tp:taxon-name-part>
                  <tp:taxon-name-part taxon-name-part-type="species" reg="luteomaculatus">luteomaculatus</tp:taxon-name-part>
                </tp:taxon-name><comment>(Guignot, 1956): <xref ref-type="bibr" rid="B12">Shaverdo et al. 2023</xref>: 7.</comment></tp:nomenclature-citation></tp:nomenclature-citation-list></tp:nomenclature><tp:treatment-sec sec-type="type locality" id="SECID0EGSEK"><title>Type locality.</title><p>
              Papua New Guinea: Madang Province, Astrolabe Bay, Stephansort, <named-content xmlns:xlink="http://www.w3.org/1999/xlink" content-type="dwc:verbatimCoordinates" xlink:type="simple"><named-content content-type="geo-json" specific-use="{&#34;type&#34;:&#34;Point&#34;,&#34;coordinates&#34;:[145.746611,-5.444000]}" id="NCID0EPSEK" xlink:type="simple">05°26'38.4"S, 145°44'47.8"E</named-content></named-content>.</p></tp:treatment-sec><tp:treatment-sec sec-type="type material" id="SECID0EUSEK"><title>Type material.</title><p><bold><italic>Holotype</italic></bold>: male “N. Guinea Biró 97.”, “Stephansort Astrolabe B”, “Holotypus 1956 ♂ <tp:taxon-name><tp:taxon-name-part taxon-name-part-type="genus" reg="Copelatus">Copelatus</tp:taxon-name-part><tp:taxon-name-part taxon-name-part-type="species" reg="luteomaculatus">luteomaculatus</tp:taxon-name-part></tp:taxon-name> Guignot” [label with red frame, partly hw by Guignot], “Type” [red label], “Dr F. Guignot det., 1955 <tp:taxon-name><tp:taxon-name-part taxon-name-part-type="genus" reg="Copelatus">Copelatus</tp:taxon-name-part><tp:taxon-name-part taxon-name-part-type="species" reg="luteomaculatus">luteomaculatus</tp:taxon-name-part></tp:taxon-name> sp.n. HoloType ♂” [partly hw by Guignot] (<named-content xmlns:xlink="http://www.w3.org/1999/xlink" content-type="dwc:institutional_code" xlink:title="Hungarian Natural History Museum, Budapest, Hungary" xlink:href="http://grbio.org/institution/hungarian-natural-history-museum-termeszettudomanyi-muzeum" xlink:type="simple">HNHM</named-content>). <bold><italic>Paratypes</italic></bold>: 1 female “N. Guinea Biró 97.”, “Stephansort Astrolabe Bai // 18.V. [hw on reverse side]”, “♀”, “Paratype” [red label with black frame] (<named-content xmlns:xlink="http://www.w3.org/1999/xlink" content-type="dwc:institutional_code" xlink:title="Muséum national d‘Histoire naturelle, Paris, France" xlink:href="http://grbio.org/institution/museum-national-dhistoire-naturelle-2" xlink:type="simple">MNHN</named-content>); 2 males “N. Guinea Biró 1898”, “Simbang Huon Golf // IX.17. [hw on reverse side]”, “♂”, “Paratype” [red label with black frame] (<named-content xmlns:xlink="http://www.w3.org/1999/xlink" content-type="dwc:institutional_code" xlink:title="Muséum national d‘Histoire naturelle, Paris, France" xlink:href="http://grbio.org/institution/museum-national-dhistoire-naturelle-2" xlink:type="simple">MNHN</named-content>); 2 females “N. Guinea Biró 1898”, “Simbang Huon Golf // IX.17. [hw on reverse side]”, “Paratypus 1956 <tp:taxon-name><tp:taxon-name-part taxon-name-part-type="genus" reg="Copelatus">Copelatus</tp:taxon-name-part><tp:taxon-name-part taxon-name-part-type="species" reg="luteomaculatus">luteomaculatus</tp:taxon-name-part></tp:taxon-name> Guignot” [label with red frame, partly hw by Guignot] (<named-content xmlns:xlink="http://www.w3.org/1999/xlink" content-type="dwc:institutional_code" xlink:title="Hungarian Natural History Museum, Budapest, Hungary" xlink:href="http://grbio.org/institution/hungarian-natural-history-museum-termeszettudomanyi-muzeum" xlink:type="simple">HNHM</named-content>).</p></tp:treatment-sec><tp:treatment-sec sec-type="material" id="SECID0EAVEK"><title>Additional material.</title><p><bold><italic>PNG</italic>: <italic>Morobe</italic></bold>: 2 males, 1 female “Papua New Guinea: Morobe, Patep, 700m, 20.xi.2006, <named-content xmlns:xlink="http://www.w3.org/1999/xlink" content-type="dwc:verbatimCoordinates" xlink:type="simple"><named-content content-type="geo-json" specific-use="{&#34;type&#34;:&#34;Point&#34;,&#34;coordinates&#34;:[146.631583,-6.971117]}" id="NCID0EPVEK" xlink:type="simple">06.58.267S 146.37.895E</named-content></named-content>, Balke &amp; Kinibel (<abbrev xmlns:xlink="http://www.w3.org/1999/xlink" xlink:title="Papua New Guinea" id="ABBRID0EUVEK" xlink:type="simple">PNG</abbrev> 105)” (<named-content xmlns:xlink="http://www.w3.org/1999/xlink" content-type="dwc:institutional_code" xlink:title="Naturhistorisches Museum Wien, Vienna, Austria" xlink:href="http://grbio.org/institution/naturhistorisches-museum-wien-0" xlink:type="simple">NHMW</named-content>, <named-content xmlns:xlink="http://www.w3.org/1999/xlink" content-type="dwc:institutional_code" xlink:title="SNSB-Zoologische Staatssammlung München, Munich, Germany" xlink:href="http://grbio.org/institution/zoologische-staatssammlung" xlink:type="simple">ZSM</named-content>). 1 female “Papua Neuguinea Morobe Provinz Wau Ecology Institute”, “Wau Station 1217m 15.4.1999 <named-content xmlns:xlink="http://www.w3.org/1999/xlink" content-type="dwc:verbatimCoordinates" xlink:type="simple"><named-content content-type="geo-json" specific-use="{&#34;type&#34;:&#34;Point&#34;,&#34;coordinates&#34;:[1467083.000000,-73386.000000]}" id="NCID0ELWEK" xlink:type="simple">073386S 1467083E</named-content></named-content> leg. M.Schaarschmidt/H.Deumer A.Michalczyk” (<named-content xmlns:xlink="http://www.w3.org/1999/xlink" content-type="dwc:institutional_code" xlink:title="SNSB-Zoologische Staatssammlung München, Munich, Germany" xlink:href="http://grbio.org/institution/zoologische-staatssammlung" xlink:type="simple">ZSM</named-content>). 2 males, 3 females “Papua New Guinea: Morobe, Herzog Mts., Bundun, 700–800m, 2.iv.2006, <named-content xmlns:xlink="http://www.w3.org/1999/xlink" content-type="dwc:verbatimCoordinates" xlink:type="simple"><named-content content-type="geo-json" specific-use="{&#34;type&#34;:&#34;Point&#34;,&#34;coordinates&#34;:[146.618611,-6.859967]}" id="NCID0E2WEK" xlink:type="simple">06.51.598S 146.37.07E</named-content></named-content>, Balke &amp; Sagata (<abbrev xmlns:xlink="http://www.w3.org/1999/xlink" xlink:title="Papua New Guinea" id="ABBRID0EAXEK" xlink:type="simple">PNG</abbrev> 27)” (<named-content xmlns:xlink="http://www.w3.org/1999/xlink" content-type="dwc:institutional_code" xlink:title="Naturhistorisches Museum Wien, Vienna, Austria" xlink:href="http://grbio.org/institution/naturhistorisches-museum-wien-0" xlink:type="simple">NHMW</named-content>, <named-content xmlns:xlink="http://www.w3.org/1999/xlink" content-type="dwc:institutional_code" xlink:title="SNSB-Zoologische Staatssammlung München, Munich, Germany" xlink:href="http://grbio.org/institution/zoologische-staatssammlung" xlink:type="simple">ZSM</named-content>). 2 males “Papua New Guinea: Morobe, Herzog Mts., backroad to Wagau, 100m, 3.iv.2006, Balke &amp; Sagata (<abbrev xmlns:xlink="http://www.w3.org/1999/xlink" xlink:title="Papua New Guinea" id="ABBRID0EUXEK" xlink:type="simple">PNG</abbrev> 29)” (<named-content xmlns:xlink="http://www.w3.org/1999/xlink" content-type="dwc:institutional_code" xlink:title="SNSB-Zoologische Staatssammlung München, Munich, Germany" xlink:href="http://grbio.org/institution/zoologische-staatssammlung" xlink:type="simple">ZSM</named-content>). 1 male “3236” [green label], “Papua New Guinea: Morobe, Huon Pen., rd to Kwapsanek, 250m, 31.iii.2006, <named-content xmlns:xlink="http://www.w3.org/1999/xlink" content-type="dwc:verbatimCoordinates" xlink:type="simple"><named-content content-type="geo-json" specific-use="{&#34;type&#34;:&#34;Point&#34;,&#34;coordinates&#34;:[146.993017,-6.504500]}" id="NCID0EDYEK" xlink:type="simple">06.30.270S 146.59.581E</named-content></named-content>, Balke &amp; Sagata (<abbrev xmlns:xlink="http://www.w3.org/1999/xlink" xlink:title="Papua New Guinea" id="ABBRID0EIYEK" xlink:type="simple">PNG</abbrev> 24)” (<named-content xmlns:xlink="http://www.w3.org/1999/xlink" content-type="dwc:institutional_code" xlink:title="SNSB-Zoologische Staatssammlung München, Munich, Germany" xlink:href="http://grbio.org/institution/zoologische-staatssammlung" xlink:type="simple">ZSM</named-content>). 1 female “Papua New Guinea: Morobe, Sattelberg, Iunjaing, 840m, 16.x.2009, <named-content xmlns:xlink="http://www.w3.org/1999/xlink" content-type="dwc:verbatimCoordinates" xlink:type="simple"><named-content content-type="geo-json" specific-use="{&#34;type&#34;:&#34;Point&#34;,&#34;coordinates&#34;:[147.708850,-6.453983]}" id="NCID0EXYEK" xlink:type="simple">06.27.239S 147.42.531E</named-content></named-content>, Idaho (09) (PNG209)” (<named-content xmlns:xlink="http://www.w3.org/1999/xlink" content-type="dwc:institutional_code" xlink:title="SNSB-Zoologische Staatssammlung München, Munich, Germany" xlink:href="http://grbio.org/institution/zoologische-staatssammlung" xlink:type="simple">ZSM</named-content>). 25 males, 16 females “Papua New Guinea: Morobe, Menyamya, coffee garten, 1000m, 14.xi.2006, <named-content xmlns:xlink="http://www.w3.org/1999/xlink" content-type="dwc:verbatimCoordinates" xlink:type="simple"><named-content content-type="geo-json" specific-use="{&#34;type&#34;:&#34;Point&#34;,&#34;coordinates&#34;:[146.021000,-7.228567]}" id="NCID0EHZEK" xlink:type="simple">07.13.714S 146.01.260E</named-content></named-content>, Balke &amp; Kinibel (<abbrev xmlns:xlink="http://www.w3.org/1999/xlink" xlink:title="Papua New Guinea" id="ABBRID0EMZEK" xlink:type="simple">PNG</abbrev> 99)”, two males with green labels “3225” and “3226” (<named-content xmlns:xlink="http://www.w3.org/1999/xlink" content-type="dwc:institutional_code" xlink:title="Naturhistorisches Museum Wien, Vienna, Austria" xlink:href="http://grbio.org/institution/naturhistorisches-museum-wien-0" xlink:type="simple">NHMW</named-content>, <named-content xmlns:xlink="http://www.w3.org/1999/xlink" content-type="dwc:institutional_code" xlink:title="SNSB-Zoologische Staatssammlung München, Munich, Germany" xlink:href="http://grbio.org/institution/zoologische-staatssammlung" xlink:type="simple">ZSM</named-content>). 6 males, 8 females “Stn. No. 114”, “New Guinea: Morobe Distr., Markham R. Valley. Gusap, c.90 m. W. of Lae. 1000ft. 3.xii.1964”, “M.E. Bacchus B.M. 1965-120” (<named-content xmlns:xlink="http://www.w3.org/1999/xlink" content-type="dwc:institutional_code" xlink:title="The Natural History Museum, London, UK" xlink:href="http://grbio.org/institution/natural-history-museum-london" xlink:type="simple">BMNH</named-content>, <named-content xmlns:xlink="http://www.w3.org/1999/xlink" content-type="dwc:institutional_code" xlink:title="Naturhistorisches Museum Wien, Vienna, Austria" xlink:href="http://grbio.org/institution/naturhistorisches-museum-wien-0" xlink:type="simple">NHMW</named-content>). 3 males, 8 females “Stn. No. 158”, “New Guinea: Morobe Distr., Gusap, Markham Valley. c.90 m. W. of Lae. 1,000 ft. 27-30.i.1965”, “M.E. Bacchus B.M. 1965-120” (<named-content xmlns:xlink="http://www.w3.org/1999/xlink" content-type="dwc:institutional_code" xlink:title="The Natural History Museum, London, UK" xlink:href="http://grbio.org/institution/natural-history-museum-london" xlink:type="simple">BMNH</named-content>, <named-content xmlns:xlink="http://www.w3.org/1999/xlink" content-type="dwc:institutional_code" xlink:title="Naturhistorisches Museum Wien, Vienna, Austria" xlink:href="http://grbio.org/institution/naturhistorisches-museum-wien-0" xlink:type="simple">NHMW</named-content>). 2 males, 1 female “Stn. No. 159”, “New Guinea: Morobe Distr., Gusap, Markham Valley. c.90 m. W of Lae. 1,000 ft. 27-30.I.1965”, “M.E. Bacchus B.M. 1965-120” (<named-content xmlns:xlink="http://www.w3.org/1999/xlink" content-type="dwc:institutional_code" xlink:title="The Natural History Museum, London, UK" xlink:href="http://grbio.org/institution/natural-history-museum-london" xlink:type="simple">BMNH</named-content>). 1 male, 1 female “Stn. No. 160”, “New Guinea: Morobe Distr., Gusap, Markham Valley. c.90 m. W. of Lae. 1,000 ft. 27-30.i.1965”, “M.E. Bacchus B.M. 1965-120” (<named-content xmlns:xlink="http://www.w3.org/1999/xlink" content-type="dwc:institutional_code" xlink:title="The Natural History Museum, London, UK" xlink:href="http://grbio.org/institution/natural-history-museum-london" xlink:type="simple">BMNH</named-content>). 1 male, 4 females “Stn. No. 161”, “New Guinea: Morobe Distr., Gusap, Markham Valley. c.90 m. W. of Lae. 1,000 ft. 27-30.i.1965”, “M.E. Bacchus B.M. 1965-120” (<named-content xmlns:xlink="http://www.w3.org/1999/xlink" content-type="dwc:institutional_code" xlink:title="The Natural History Museum, London, UK" xlink:href="http://grbio.org/institution/natural-history-museum-london" xlink:type="simple">BMNH</named-content>). 1 female “Stn. No. 131”, “New Guinea: Morobe Distr., Lae-Bulolo Rd., 30.xii.1964.”, “M.E. Bacchus B.M. 1965-120” (<named-content xmlns:xlink="http://www.w3.org/1999/xlink" content-type="dwc:institutional_code" xlink:title="The Natural History Museum, London, UK" xlink:href="http://grbio.org/institution/natural-history-museum-london" xlink:type="simple">BMNH</named-content>). 8 males, 11 females “Stn. No. 127”, “New Guinea: Morobe Distr., Bulolo, 2,070ft. 28.xii.1964.”, “M.E. Bacchus B.M. 1965-120” (<named-content xmlns:xlink="http://www.w3.org/1999/xlink" content-type="dwc:institutional_code" xlink:title="The Natural History Museum, London, UK" xlink:href="http://grbio.org/institution/natural-history-museum-london" xlink:type="simple">BMNH</named-content>, <named-content xmlns:xlink="http://www.w3.org/1999/xlink" content-type="dwc:institutional_code" xlink:title="Naturhistorisches Museum Wien, Vienna, Austria" xlink:href="http://grbio.org/institution/naturhistorisches-museum-wien-0" xlink:type="simple">NHMW</named-content>). <bold><italic>Madand</italic></bold>: 2 males “Papua New Guinea: Madang, Mt Tapo, 180m, ii.2008, <named-content xmlns:xlink="http://www.w3.org/1999/xlink" content-type="dwc:verbatimCoordinates" xlink:type="simple"><named-content content-type="geo-json" specific-use="{&#34;type&#34;:&#34;Point&#34;,&#34;coordinates&#34;:[145.604767,-5.403056]}" id="NCID0EW3EK" xlink:type="simple">5.24.11.00S 145.36.17.16E</named-content></named-content>, BRC leg. (<abbrev xmlns:xlink="http://www.w3.org/1999/xlink" xlink:title="Papua New Guinea" id="ABBRID0E23EK" xlink:type="simple">PNG</abbrev> 178)” (<named-content xmlns:xlink="http://www.w3.org/1999/xlink" content-type="dwc:institutional_code" xlink:title="SNSB-Zoologische Staatssammlung München, Munich, Germany" xlink:href="http://grbio.org/institution/zoologische-staatssammlung" xlink:type="simple">ZSM</named-content>). 1 male, 2 female “Papua New Guinea: Madang, Brahmin, 150m, 26IX2002, <named-content xmlns:xlink="http://www.w3.org/1999/xlink" content-type="dwc:verbatimCoordinates" xlink:type="simple"><named-content content-type="geo-json" specific-use="{&#34;type&#34;:&#34;Point&#34;,&#34;coordinates&#34;:[145.347400,-5.749217]}" id="NCID0EK4EK" xlink:type="simple">5 44.953S 145 20.844E</named-content></named-content> Balke &amp; Sagata (<abbrev xmlns:xlink="http://www.w3.org/1999/xlink" xlink:title="Papua New Guinea" id="ABBRID0EP4EK" xlink:type="simple">PNG</abbrev> 024)” (<named-content xmlns:xlink="http://www.w3.org/1999/xlink" content-type="dwc:institutional_code" xlink:title="SNSB-Zoologische Staatssammlung München, Munich, Germany" xlink:href="http://grbio.org/institution/zoologische-staatssammlung" xlink:type="simple">ZSM</named-content>). <bold><italic>Gulf</italic></bold>: 2 males “Papua New Guinea: Gulf, 1500m, 13.xi.2006, <named-content xmlns:xlink="http://www.w3.org/1999/xlink" content-type="dwc:verbatimCoordinates" xlink:type="simple"><named-content content-type="geo-json" specific-use="{&#34;type&#34;:&#34;Point&#34;,&#34;coordinates&#34;:[145.912433,-7.195350]}" id="NCID0EB5EK" xlink:type="simple">07.11.721S 145.54.746E</named-content></named-content>, Balke &amp; Kinibel (<abbrev xmlns:xlink="http://www.w3.org/1999/xlink" xlink:title="Papua New Guinea" id="ABBRID0EG5EK" xlink:type="simple">PNG</abbrev> 95)”, one male with a green label “4244” (<named-content xmlns:xlink="http://www.w3.org/1999/xlink" content-type="dwc:institutional_code" xlink:title="SNSB-Zoologische Staatssammlung München, Munich, Germany" xlink:href="http://grbio.org/institution/zoologische-staatssammlung" xlink:type="simple">ZSM</named-content>).</p></tp:treatment-sec><tp:treatment-sec sec-type="description" id="SECID0ES5EK"><title>Description.</title><p><bold><italic>Body size and form</italic></bold>: Beetle medium-sized, with oblong-oval habitus (Figs <xref ref-type="fig" rid="F5">18</xref>, <xref ref-type="fig" rid="F5">19</xref>).</p><p><bold><italic>Measurements</italic></bold>: <abbrev xmlns:xlink="http://www.w3.org/1999/xlink" xlink:title="total length, measured from front of head to apex of elytra" id="ABBRID0EM6EK" xlink:type="simple">TL</abbrev> 5.55–6.6 mm, <abbrev xmlns:xlink="http://www.w3.org/1999/xlink" xlink:title="total length minus head length, measured from anterior margin of pronotum to apex of elytra" id="ABBRID0EQ6EK" xlink:type="simple">TL-H</abbrev> 5.1–6 mm, <abbrev xmlns:xlink="http://www.w3.org/1999/xlink" xlink:title="maximum width of body measured at right angle to TL" id="ABBRID0EU6EK" xlink:type="simple">MW</abbrev> 2.7–3.2 mm, <abbrev xmlns:xlink="http://www.w3.org/1999/xlink" xlink:title="total length, measured from front of head to apex of elytra" id="ABBRID0EY6EK" xlink:type="simple">TL</abbrev>/<abbrev xmlns:xlink="http://www.w3.org/1999/xlink" xlink:title="maximum width of body measured at right angle to TL" id="ABBRID0E36EK" xlink:type="simple">MW</abbrev> 2.06–2.07; <abbrev xmlns:xlink="http://www.w3.org/1999/xlink" xlink:title="pronotal length" id="ABBRID0EAAFK" xlink:type="simple">PL</abbrev> 0.8–0.95 mm, <abbrev xmlns:xlink="http://www.w3.org/1999/xlink" xlink:title="pronotal width at level of posterior margin" id="ABBRID0EEAFK" xlink:type="simple">PW</abbrev> 2.3–2.8 mm, <abbrev xmlns:xlink="http://www.w3.org/1999/xlink" xlink:title="pronotal length" id="ABBRID0EIAFK" xlink:type="simple">PL</abbrev>/<abbrev xmlns:xlink="http://www.w3.org/1999/xlink" xlink:title="pronotal width at level of posterior margin" id="ABBRID0EMAFK" xlink:type="simple">PW</abbrev> 0.34–0.35; <abbrev xmlns:xlink="http://www.w3.org/1999/xlink" xlink:title="minimum distance between eyes" id="ABBRID0EQAFK" xlink:type="simple">DBE</abbrev> 0.85–1.01 mm, <abbrev xmlns:xlink="http://www.w3.org/1999/xlink" xlink:title="minimum distance between eyes" id="ABBRID0EUAFK" xlink:type="simple">DBE</abbrev>/<abbrev xmlns:xlink="http://www.w3.org/1999/xlink" xlink:title="pronotal width at level of posterior margin" id="ABBRID0EYAFK" xlink:type="simple">PW</abbrev> 0.36–0.39. <bold><italic>Holotype</italic></bold>: <abbrev xmlns:xlink="http://www.w3.org/1999/xlink" xlink:title="total length, measured from front of head to apex of elytra" id="ABBRID0E6AFK" xlink:type="simple">TL</abbrev> 6.2 mm, <abbrev xmlns:xlink="http://www.w3.org/1999/xlink" xlink:title="total length minus head length, measured from anterior margin of pronotum to apex of elytra" id="ABBRID0EDBFK" xlink:type="simple">TL-H</abbrev> 5.6 mm, <abbrev xmlns:xlink="http://www.w3.org/1999/xlink" xlink:title="maximum width of body measured at right angle to TL" id="ABBRID0EHBFK" xlink:type="simple">MW</abbrev> 3 mm, <abbrev xmlns:xlink="http://www.w3.org/1999/xlink" xlink:title="total length, measured from front of head to apex of elytra" id="ABBRID0ELBFK" xlink:type="simple">TL</abbrev>/<abbrev xmlns:xlink="http://www.w3.org/1999/xlink" xlink:title="maximum width of body measured at right angle to TL" id="ABBRID0EPBFK" xlink:type="simple">MW</abbrev> 2.07; <abbrev xmlns:xlink="http://www.w3.org/1999/xlink" xlink:title="pronotal length" id="ABBRID0ETBFK" xlink:type="simple">PL</abbrev> 0.9 mm, <abbrev xmlns:xlink="http://www.w3.org/1999/xlink" xlink:title="pronotal width at level of posterior margin" id="ABBRID0EXBFK" xlink:type="simple">PW</abbrev> 2.6 mm, <abbrev xmlns:xlink="http://www.w3.org/1999/xlink" xlink:title="pronotal length" id="ABBRID0E2BFK" xlink:type="simple">PL</abbrev>/<abbrev xmlns:xlink="http://www.w3.org/1999/xlink" xlink:title="pronotal width at level of posterior margin" id="ABBRID0E6BFK" xlink:type="simple">PW</abbrev> 0.35; <abbrev xmlns:xlink="http://www.w3.org/1999/xlink" xlink:title="minimum distance between eyes" id="ABBRID0EDCFK" xlink:type="simple">DBE</abbrev> 1 mm, <abbrev xmlns:xlink="http://www.w3.org/1999/xlink" xlink:title="minimum distance between eyes" id="ABBRID0EHCFK" xlink:type="simple">DBE</abbrev>/<abbrev xmlns:xlink="http://www.w3.org/1999/xlink" xlink:title="pronotal width at level of posterior margin" id="ABBRID0ELCFK" xlink:type="simple">PW</abbrev> 0.39.</p><p><bold><italic>Colouration</italic></bold>: Dorsally piceous, with yellowish red head, pronotal sides, basal band and apex of elytron (Figs <xref ref-type="fig" rid="F5">18</xref>, <xref ref-type="fig" rid="F5">19</xref>).</p><p>Head yellow to red, narrowly piceous behind eyes and darker on clypeus. Pronotum piceous, with yellow to red anterior angles and relatively narrowly on sides, darker to posterolateral angles. Elytron piceous, with bright yellow to red basal band and largely yellow apex, especially between striae. Scutellum reddish to piceous. Antennae, other head appendages, and pro- and mesolegs yellowish red, metalegs darker, all legs darker distally. Ventral side reddish brown, yellowish red on head, pro- and metaventrite. The holotype is a teneral specimen, therefore, distinctly paler.</p><p><bold><italic>Surface sculpture</italic></bold>: Elytron with six dorsal striae and with or without submarginal stria: 6+(0–1) (Figs <xref ref-type="fig" rid="F5">18</xref>, <xref ref-type="fig" rid="F5">19</xref>).</p><p>Head without strioles, with distinct, relatively sparse punctation (spaces between punctures 2–5× size of punctures); punctures very fine (diameter of punctures smaller than diameter of microreticulation cells); microreticulation distinct. Pronotum with strioles laterally (few at posterolateral angles to rather numerous but sparse on sides), with punctation slightly denser than on head and microreticulation fine. Elytron with six dorsal striae; striae 1, 5, and 6 reduced basally; striae 1 and 5 sometimes more strongly reduced and present only in apical 1/2; sometimes with single strioles between striae; submarginal stria absent or present, sometimes as fine strioles apically. Elytron with fine punctation and microreticulation.</p><p><bold><italic>Structures</italic></bold>: Head relatively broad. Pronotum trapezoid, its lateral margins convergent anteriorly. Base of prosternum narrowly rounded anteriorly, distinctly convex medially; blade of prosternal process relatively narrow.</p><p><bold><italic>Male</italic></bold>: Protibia straight, not modified. Proclaws relatively short, subequal in length, anterior claw thicker subapically and more strongly curved downwards than posterior one and due to this with a median incision on its inner margin. Median lobe of aedeagus with two lobes of dorsal sclerite subequal in length; left dorsal lobe gradually tapering, covered with very dense spinula-like structures except for thickened lateral margin, with apex rounded and more or less straight; right dorsal lobe covered with large scale-like structures, without membranous area medially; lobes of ventral sclerite partly sclerotised, subequal in length, long, partly visible in left lateral view; left ventral lobe with elongate, narrow sclerotised area, well-visible in left lateral view, its apex pointed and curved; right ventral lobe more membranous, slightly longer than left lobe, with apex pointed and slightly curved. Parameres with dense, long setae occupying approximately half of dorsal margin (Fig. <xref ref-type="fig" rid="F28">70</xref>).</p><p><bold><italic>Female</italic></bold>: As male.</p></tp:treatment-sec><tp:treatment-sec sec-type="variability" id="SECID0EIEFK"><title>Variability.</title><p>There is an insignificant variation in the elytral striation and colouration.</p></tp:treatment-sec><tp:treatment-sec sec-type="Affinities" id="SECID0ENEFK"><title>Affinities.</title><p>In colouration and in shape and surfaces structure of the median lobe, the species is similar to <italic><tp:taxon-name><tp:taxon-name-part taxon-name-part-type="genus" reg="Austrelatus">A.</tp:taxon-name-part><tp:taxon-name-part taxon-name-part-type="species" reg="flavocapitatus">flavocapitatus</tp:taxon-name-part></tp:taxon-name></italic> sp. nov. and <italic><tp:taxon-name><tp:taxon-name-part taxon-name-part-type="genus" reg="Austrelatus">A.</tp:taxon-name-part><tp:taxon-name-part taxon-name-part-type="species" reg="kokodensis">kokodensis</tp:taxon-name-part></tp:taxon-name></italic> sp. nov. but differs from them in larger size, lesser elytral striation and dorsal sclerite shape of the median lobe. <italic><tp:taxon-name><tp:taxon-name-part taxon-name-part-type="genus" reg="Austrelatus">Austrelatus</tp:taxon-name-part><tp:taxon-name-part taxon-name-part-type="species" reg="flavocapitatus">flavocapitatus</tp:taxon-name-part></tp:taxon-name></italic> sp. nov. has 10 dorsal elytral striae and left lobe of the dorsal sclerite with more concave lateral margin and apex gently curved downwards (with more straight lateral margin and apex gently curved upwards in <italic><tp:taxon-name><tp:taxon-name-part taxon-name-part-type="genus" reg="Austrelatus">A.</tp:taxon-name-part><tp:taxon-name-part taxon-name-part-type="species" reg="luteomaculatus">luteomaculatus</tp:taxon-name-part></tp:taxon-name></italic>). <italic><tp:taxon-name><tp:taxon-name-part taxon-name-part-type="genus" reg="Austrelatus">Austrelatus</tp:taxon-name-part><tp:taxon-name-part taxon-name-part-type="species" reg="kokodensis">kokodensis</tp:taxon-name-part></tp:taxon-name></italic> sp. nov. has 11 dorsal elytral striae and left dorsal lobe with more concave lateral margin (with more straight lateral margin in <italic><tp:taxon-name><tp:taxon-name-part taxon-name-part-type="genus" reg="Austrelatus">A.</tp:taxon-name-part><tp:taxon-name-part taxon-name-part-type="species" reg="luteomaculatus">luteomaculatus</tp:taxon-name-part></tp:taxon-name></italic>). Two latter species have right lobe of the dorsal sclerite with membranous area medially, which is lacking in <italic><tp:taxon-name><tp:taxon-name-part taxon-name-part-type="genus" reg="Austrelatus">A.</tp:taxon-name-part><tp:taxon-name-part taxon-name-part-type="species" reg="luteomaculatus">luteomaculatus</tp:taxon-name-part></tp:taxon-name></italic>.</p></tp:treatment-sec><tp:treatment-sec sec-type="distribution" id="SECID0EAHFK"><title>Distribution.</title><p>
              Papua New Guinea: Madang, Morobe, and Gulf provinces (Fig. <xref ref-type="fig" rid="F65">107</xref>).</p></tp:treatment-sec><tp:treatment-sec sec-type="habitat" id="SECID0EKHFK"><title>Habitat.</title><p>The species was collected in shallow and shaded forest pools.</p></tp:treatment-sec><tp:treatment-sec><!--Section generated to contain objects referenced in tp:taxon-treatment.--><fig id="F5" position="float" orientation="portrait"><object-id xmlns:xlink="http://www.w3.org/1999/xlink" content-type="doi" xlink:type="simple">10.3897/zookeys.1201.116131.figures16-19</object-id><object-id xmlns:xlink="http://www.w3.org/1999/xlink" content-type="arpha" xlink:type="simple">AF15D6C1-8CAF-5023-873D-1FDCA8D40BE2</object-id><label>Figures 16–19.</label><caption><p>Habitus and colouration of <bold>16</bold><italic><tp:taxon-name><tp:taxon-name-part taxon-name-part-type="genus" reg="Austrelatus">Austrelatus</tp:taxon-name-part><tp:taxon-name-part taxon-name-part-type="species" reg="yamurensis">yamurensis</tp:taxon-name-part></tp:taxon-name></italic> sp. nov., holotype <bold>17</bold><italic><tp:taxon-name><tp:taxon-name-part taxon-name-part-type="genus" reg="Austrelatus">A.</tp:taxon-name-part><tp:taxon-name-part taxon-name-part-type="species" reg="kebarensis">kebarensis</tp:taxon-name-part></tp:taxon-name></italic> sp. nov., holotype <bold>18</bold><italic><tp:taxon-name><tp:taxon-name-part taxon-name-part-type="genus" reg="Austrelatus">A.</tp:taxon-name-part><tp:taxon-name-part taxon-name-part-type="species" reg="luteomaculatus">luteomaculatus</tp:taxon-name-part></tp:taxon-name></italic> (Guignot, 1956), lectotype <bold>19</bold><italic><tp:taxon-name><tp:taxon-name-part taxon-name-part-type="genus" reg="Austrelatus">A.</tp:taxon-name-part><tp:taxon-name-part taxon-name-part-type="species" reg="luteomaculatus">luteomaculatus</tp:taxon-name-part></tp:taxon-name></italic>. Scale bar: 1 mm.</p></caption><graphic xmlns:xlink="http://www.w3.org/1999/xlink" xlink:href="zookeys-1201-001_article-116131__-g005.jpg" position="float" orientation="portrait" xlink:type="simple" id="oo_1044737.jpg"><uri content-type="original_file" xlink:type="simple">https://binary.pensoft.net/fig/1044737</uri></graphic></fig><fig id="F28" position="float" orientation="portrait"><object-id xmlns:xlink="http://www.w3.org/1999/xlink" content-type="doi" xlink:type="simple">10.3897/zookeys.1201.116131.figure70</object-id><object-id xmlns:xlink="http://www.w3.org/1999/xlink" content-type="arpha" xlink:type="simple">08A8B824-8C04-5E5E-9C16-ACEE657B8C99</object-id><label>Figure 70.</label><caption><p><italic><tp:taxon-name><tp:taxon-name-part taxon-name-part-type="genus" reg="Austrelatus">Austrelatus</tp:taxon-name-part><tp:taxon-name-part taxon-name-part-type="species" reg="luteomaculatus">luteomaculatus</tp:taxon-name-part></tp:taxon-name></italic> (Guignot, 1956), median lobe <bold>A</bold> left lateral view <bold>B</bold> right lateral view <bold>C</bold> ventral view <bold>D</bold> left paramere in external view. Scale bar: 1 mm (<bold>A–C</bold>).</p></caption><graphic xmlns:xlink="http://www.w3.org/1999/xlink" xlink:href="zookeys-1201-001_article-116131__-g028.jpg" position="float" orientation="portrait" xlink:type="simple" id="oo_1044760.jpg"><uri content-type="original_file" xlink:type="simple">https://binary.pensoft.net/fig/1044760</uri></graphic></fig><fig id="F65" position="float" orientation="portrait"><object-id xmlns:xlink="http://www.w3.org/1999/xlink" content-type="doi" xlink:type="simple">10.3897/zookeys.1201.116131.figure107</object-id><object-id xmlns:xlink="http://www.w3.org/1999/xlink" content-type="arpha" xlink:type="simple">EC3A9286-B8CC-56A7-9504-2F20F304A4E3</object-id><label>Figure 107.</label><caption><p>Map of New Guinea showing distribution of 23 <italic><tp:taxon-name><tp:taxon-name-part taxon-name-part-type="genus" reg="Austrelatus">Austrelatus</tp:taxon-name-part></tp:taxon-name></italic> species and one subspecies.</p></caption><graphic xmlns:xlink="http://www.w3.org/1999/xlink" xlink:href="zookeys-1201-001_article-116131__-g065.jpg" position="float" orientation="portrait" xlink:type="simple" id="oo_1044797.jpg"><uri content-type="original_file" xlink:type="simple">https://binary.pensoft.net/fig/1044797</uri></graphic></fig></tp:treatment-sec><ref-list><ref id="B4"><mixed-citation xmlns:xlink="http://www.w3.org/1999/xlink" xlink:type="simple"><person-group><name name-style="western"><surname>Guignot</surname><given-names>F</given-names></name></person-group> (<year>1956</year>) <article-title>Dytiscides récoltés par le Dr. L. Biró en Nouvelle Guinée et dans l’Île de Java (<tp:taxon-name><tp:taxon-name-part taxon-name-part-type="order">Coleoptera</tp:taxon-name-part></tp:taxon-name>).</article-title><source>Annales Historico- Naturales Musei Nationalis Hungarici (Series Nova)</source><volume>7</volume>: <fpage>51</fpage>–<lpage>60</lpage>.</mixed-citation></ref><ref id="B2"><mixed-citation xmlns:xlink="http://www.w3.org/1999/xlink" xlink:type="simple"><person-group><name name-style="western"><surname>Guéorguiev</surname><given-names>VB</given-names></name></person-group> (<year>1968</year>) <article-title>Essai de classsifacition des Coléoptères <tp:taxon-name><tp:taxon-name-part taxon-name-part-type="family">Dytiscidae</tp:taxon-name-part></tp:taxon-name> I. Tribus <tp:taxon-name><tp:taxon-name-part taxon-name-part-type="tribe">Copelatini</tp:taxon-name-part></tp:taxon-name> (<tp:taxon-name><tp:taxon-name-part taxon-name-part-type="subfamily">Colymbetinae</tp:taxon-name-part></tp:taxon-name>).</article-title><source>Izvestija na Zoologitjeskija Institut s Musei Sofia</source><volume>28</volume>: <fpage>5</fpage>–<lpage>45</lpage>.</mixed-citation></ref><ref id="B3"><mixed-citation xmlns:xlink="http://www.w3.org/1999/xlink" xlink:type="simple"><person-group><name name-style="western"><surname>Guéorguiev</surname><given-names>VB</given-names></name><name name-style="western"><surname>Rocchi</surname><given-names>S</given-names></name></person-group> (<year>1993</year>) <article-title>Contributo alla conoscenza dei <tp:taxon-name><tp:taxon-name-part taxon-name-part-type="family">Dytiscidae</tp:taxon-name-part></tp:taxon-name> della Nuova Guinea (<tp:taxon-name><tp:taxon-name-part taxon-name-part-type="order">Coleoptera</tp:taxon-name-part></tp:taxon-name>).</article-title><source>Frustula Entomologica (Nuova Serie)</source><volume>15</volume>(<issue>1992</issue>): <fpage>147</fpage>–<lpage>166</lpage>.</mixed-citation></ref><ref id="B7"><mixed-citation xmlns:xlink="http://www.w3.org/1999/xlink" xlink:type="simple"><person-group><name name-style="western"><surname>Nilsson</surname><given-names>AN</given-names></name><name name-style="western"><surname>Hájek</surname><given-names>J</given-names></name></person-group> (<year>2023</year>) A World Catalogue of the Family <tp:taxon-name><tp:taxon-name-part taxon-name-part-type="family">Dytiscidae</tp:taxon-name-part></tp:taxon-name>, or the Diving Beetles (<tp:taxon-name><tp:taxon-name-part taxon-name-part-type="order">Coleoptera</tp:taxon-name-part></tp:taxon-name>, <tp:taxon-name><tp:taxon-name-part taxon-name-part-type="suborder">Adephaga</tp:taxon-name-part></tp:taxon-name>). [Internet version, 2023-01-01] <ext-link xlink:href="http://www.waterbeetles.eu" ext-link-type="uri" xlink:type="simple">http://www.waterbeetles.eu</ext-link></mixed-citation></ref><ref id="B12"><mixed-citation xmlns:xlink="http://www.w3.org/1999/xlink" xlink:type="simple"><person-group><name name-style="western"><surname>Shaverdo</surname><given-names>H</given-names></name><name name-style="western"><surname>Hájek</surname><given-names>J</given-names></name><name name-style="western"><surname>Hendrich</surname><given-names>L</given-names></name><name name-style="western"><surname>Surbakti</surname><given-names>S</given-names></name><name name-style="western"><surname>Panjaitan</surname><given-names>R</given-names></name><name name-style="western"><surname>Balke</surname><given-names>M</given-names></name></person-group> (<year>2023</year>) <article-title><italic><tp:taxon-name><tp:taxon-name-part taxon-name-part-type="genus">Austrelatus</tp:taxon-name-part></tp:taxon-name></italic> gen. nov., a new genus of Australasian diving beetles (<tp:taxon-name><tp:taxon-name-part taxon-name-part-type="order">Coleoptera</tp:taxon-name-part></tp:taxon-name>, <tp:taxon-name><tp:taxon-name-part taxon-name-part-type="family">Dytiscidae</tp:taxon-name-part></tp:taxon-name>, <tp:taxon-name><tp:taxon-name-part taxon-name-part-type="subfamily">Copelatinae</tp:taxon-name-part></tp:taxon-name>), with the discovery of 31 new species from New Guinea.</article-title><source>ZooKeys</source><volume>1170</volume>: <fpage>1</fpage>–<lpage>164</lpage>. <ext-link xlink:href="10.3897/zookeys.1170.103834" ext-link-type="doi" xlink:type="simple">https://doi.org/10.3897/zookeys.1170.103834</ext-link></mixed-citation></ref></ref-list></tp:taxon-treatment>
