# Supplementary material for: ﻿Revision of the Austrelatuspapuensis group with descriptions of 42 new species from New Guinea (Coleoptera, Dytiscidae, Copelatinae)
Source: Zookeys. 2024 May 10;1201:1–165. doi: 10.3897/zookeys.1201.116131 (PMC11101835; doi:10.3897/zookeys.1201.116131)
Supplement: XML Treatment for Austrelatus maindai [file zookeys.1201.116131-treatment25.xml]

<!DOCTYPE tp:taxon-treatment
  PUBLIC "-//TaxonX//DTD Taxonomic Treatment Publishing DTD v0 20100105//EN" "tax-treatment-NSO.dtd">
<tp:taxon-treatment xmlns:tp="http://www.plazi.org/taxpub"><tp:treatment-meta><kwd-group><label>Taxon classification</label><kwd>
                <named-content content-type="kingdom">Animalia</named-content>
              </kwd><kwd>
                <named-content content-type="order">Coleoptera </named-content>
              </kwd><kwd>
                <named-content content-type="family">Dytiscidae</named-content>
              </kwd></kwd-group><mixed-citation publication-type="journal"><person-group><name><surname>Shaverdo</surname><given-names>Helena</given-names></name><name><surname>Hendrich</surname><given-names>Lars</given-names></name><name><surname>Surbakti</surname><given-names>Suriani</given-names></name><name><surname>Panjaitan</surname><given-names>Rawati</given-names></name><name><surname>Balke</surname><given-names>Michael</given-names></name></person-group><article-title>﻿Revision of the <italic><tp:taxon-name><tp:taxon-name-part taxon-name-part-type="genus" reg="Austrelatus">Austrelatus</tp:taxon-name-part><tp:taxon-name-part taxon-name-part-type="species" reg="papuensis">papuensis</tp:taxon-name-part></tp:taxon-name></italic> group with descriptions of 42 new species from New Guinea (<tp:taxon-name><tp:taxon-name-part taxon-name-part-type="order">Coleoptera</tp:taxon-name-part></tp:taxon-name>, <tp:taxon-name><tp:taxon-name-part taxon-name-part-type="family">Dytiscidae</tp:taxon-name-part></tp:taxon-name>, <tp:taxon-name><tp:taxon-name-part taxon-name-part-type="subfamily">Copelatinae</tp:taxon-name-part></tp:taxon-name>)</article-title><source>Zookeys</source><day>10</day><month>05</month><year>2024</year><volume>1201</volume><fpage>1</fpage><lpage>165</lpage><pub-id pub-id-type="doi">10.3897/zookeys.1201.116131</pub-id></mixed-citation></tp:treatment-meta><tp:nomenclature><label>﻿﻿25.</label><tp:taxon-name>
              <object-id xmlns:xlink="http://www.w3.org/1999/xlink" content-type="arpha" xlink:type="simple">F02519B0-51B3-5E7E-BD8B-B66F89EBF785</object-id>
              <tp:taxon-name-part taxon-name-part-type="genus" reg="Austrelatus">Austrelatus</tp:taxon-name-part>
              <tp:taxon-name-part taxon-name-part-type="species" reg="maindai">maindai</tp:taxon-name-part>
              <object-id xmlns:xlink="http://www.w3.org/1999/xlink" content-type="zoobank" xlink:type="simple">https://zoobank.org/E25F8356-6F8B-454C-B882-48957BC20320</object-id>
            </tp:taxon-name><tp:taxon-status xmlns:xlink="http://www.w3.org/1999/xlink" xlink:type="simple">sp. nov.</tp:taxon-status><xref ref-type="fig" rid="F13">Figs 47</xref><xref ref-type="fig" rid="F54">, 96</xref><xref ref-type="fig" rid="F66">, 108</xref><xref ref-type="fig" rid="F69">, 114</xref></tp:nomenclature><tp:treatment-sec sec-type="type locality" id="SECID0E2BGK"><title>Type locality.</title><p>Indonesia: Papua Province: Sarmi Regency, Waskey, <named-content xmlns:xlink="http://www.w3.org/1999/xlink" content-type="dwc:verbatimCoordinates" xlink:type="simple"><named-content content-type="geo-json" specific-use="{&#34;type&#34;:&#34;Point&#34;,&#34;coordinates&#34;:[138.849139,-1.971389]}" id="NCID0EECGK" xlink:type="simple">01°58'17.0"S, 138°50'56.9"E</named-content></named-content>, 70 m a.s.l.</p></tp:treatment-sec><tp:treatment-sec sec-type="type material" id="SECID0EJCGK"><title>Type material.</title><p><bold><italic>Holotype</italic></bold>: male “Indonesia: Papua, Sarmi area, 70m, 25.ix.2014,<named-content xmlns:xlink="http://www.w3.org/1999/xlink" content-type="dwc:verbatimCoordinates" xlink:type="simple"><named-content content-type="geo-json" specific-use="{&#34;type&#34;:&#34;Point&#34;,&#34;coordinates&#34;:[138.849140,-1.971391]}" id="NCID0EXCGK" xlink:type="simple">-1.9713908 138.8491402</named-content></named-content>, Tim UNCEN: Balke &amp; Menufandu (Pap032)” (<abbrev xmlns:xlink="http://www.w3.org/1999/xlink" content-type="institution" xlink:title="Kelompok Serranga Papua Collection, UNCEN, Jayapura, Papua, Indonesia" id="ABBRID0E3CGK" xlink:type="simple">KSP</abbrev>). <bold><italic>Paratypes</italic></bold>: 2 males, 1 female with the same label as the holotype, one male with an additional green text label “6469” (<named-content xmlns:xlink="http://www.w3.org/1999/xlink" content-type="dwc:institutional_code" xlink:title="Museum Zoologicum Bogoriense, Cibinong, West Java, Indonesia" xlink:href="http://grbio.org/institution/museum-zoologicum-bogoriense" xlink:type="simple">MZB</named-content>, <named-content xmlns:xlink="http://www.w3.org/1999/xlink" content-type="dwc:institutional_code" xlink:title="SNSB-Zoologische Staatssammlung München, Munich, Germany" xlink:href="http://grbio.org/institution/zoologische-staatssammlung" xlink:type="simple">ZSM</named-content>). 1 male “Indonesia: Papua, Sarmi, Waaf, N Foja Mts, waterfall in forest, 120m, 23.ix.2014, <named-content xmlns:xlink="http://www.w3.org/1999/xlink" content-type="dwc:verbatimCoordinates" xlink:type="simple"><named-content content-type="geo-json" specific-use="{&#34;type&#34;:&#34;Point&#34;,&#34;coordinates&#34;:[138.750047,-2.331779]}" id="NCID0EXDGK" xlink:type="simple">-2.3317793, 138.7500472</named-content></named-content>, Tim UNCEN: Balke &amp; Menufandu (Pap031)”, “6467” [green text] (<named-content xmlns:xlink="http://www.w3.org/1999/xlink" content-type="dwc:institutional_code" xlink:title="SNSB-Zoologische Staatssammlung München, Munich, Germany" xlink:href="http://grbio.org/institution/zoologische-staatssammlung" xlink:type="simple">ZSM</named-content>). 1 male “Indonesia: Papua, Foja Mountaints N foot, N Waaf vill., pondok, 150m, 4.-7.vi.2016,”, “<named-content xmlns:xlink="http://www.w3.org/1999/xlink" content-type="dwc:verbatimCoordinates" xlink:type="simple"><named-content content-type="geo-json" specific-use="{&#34;type&#34;:&#34;Point&#34;,&#34;coordinates&#34;:[138.743949,-2.061420]}" id="NCID0EHEGK" xlink:type="simple">-2.06142 138.743949</named-content></named-content>, Sumoked (Pap061)” (<named-content xmlns:xlink="http://www.w3.org/1999/xlink" content-type="dwc:institutional_code" xlink:title="Naturhistorisches Museum Wien, Vienna, Austria" xlink:href="http://grbio.org/institution/naturhistorisches-museum-wien-0" xlink:type="simple">NHMW</named-content>). 1 male, 1 female “Indonesia: West Papua, Sarmi Dest, Tor riv. Togonfo vill. <named-content xmlns:xlink="http://www.w3.org/1999/xlink" content-type="dwc:verbatimCoordinates" xlink:type="simple"><named-content content-type="geo-json" specific-use="{&#34;type&#34;:&#34;Point&#34;,&#34;coordinates&#34;:[138.857192,-2.251953]}" id="NCID0EXEGK" xlink:type="simple">2°15'07.03"S 138°51'25.89"E</named-content></named-content>, 80 m, hollowed log with water, 25.v.2019, leg. Bretschneider Exp.” (<named-content xmlns:xlink="http://www.w3.org/1999/xlink" content-type="dwc:institutional_code" xlink:title="SNSB-Zoologische Staatssammlung München, Munich, Germany" xlink:href="http://grbio.org/institution/zoologische-staatssammlung" xlink:type="simple">ZSM</named-content>).</p></tp:treatment-sec><tp:treatment-sec sec-type="description" id="SECID0EEFGK"><title>Description.</title><p><bold><italic>Body size and form</italic></bold>: Beetle medium-sized, oblong-oval (Fig. <xref ref-type="fig" rid="F13">47</xref>).</p><p><bold><italic>Measurements</italic></bold>: <abbrev xmlns:xlink="http://www.w3.org/1999/xlink" xlink:title="total length, measured from front of head to apex of elytra" id="ABBRID0E1FGK" xlink:type="simple">TL</abbrev> 5.4–5.7 mm, <abbrev xmlns:xlink="http://www.w3.org/1999/xlink" xlink:title="total length minus head length, measured from anterior margin of pronotum to apex of elytra" id="ABBRID0E5FGK" xlink:type="simple">TL-H</abbrev> 4.95–5.25 mm, <abbrev xmlns:xlink="http://www.w3.org/1999/xlink" xlink:title="maximum width of body measured at right angle to TL" id="ABBRID0ECGGK" xlink:type="simple">MW</abbrev> 2.6–2.7 mm, <abbrev xmlns:xlink="http://www.w3.org/1999/xlink" xlink:title="total length, measured from front of head to apex of elytra" id="ABBRID0EGGGK" xlink:type="simple">TL</abbrev>/<abbrev xmlns:xlink="http://www.w3.org/1999/xlink" xlink:title="maximum width of body measured at right angle to TL" id="ABBRID0EKGGK" xlink:type="simple">MW</abbrev> 2.04–2.11; <abbrev xmlns:xlink="http://www.w3.org/1999/xlink" xlink:title="pronotal length" id="ABBRID0EOGGK" xlink:type="simple">PL</abbrev> 0.8–0.85 mm, <abbrev xmlns:xlink="http://www.w3.org/1999/xlink" xlink:title="pronotal width at level of posterior margin" id="ABBRID0ESGGK" xlink:type="simple">PW</abbrev> 2.3–2.4 mm, <abbrev xmlns:xlink="http://www.w3.org/1999/xlink" xlink:title="pronotal length" id="ABBRID0EWGGK" xlink:type="simple">PL</abbrev>/<abbrev xmlns:xlink="http://www.w3.org/1999/xlink" xlink:title="pronotal width at level of posterior margin" id="ABBRID0E1GGK" xlink:type="simple">PW</abbrev> 0.35; <abbrev xmlns:xlink="http://www.w3.org/1999/xlink" xlink:title="minimum distance between eyes" id="ABBRID0E5GGK" xlink:type="simple">DBE</abbrev> 0.9–0.95 mm, <abbrev xmlns:xlink="http://www.w3.org/1999/xlink" xlink:title="minimum distance between eyes" id="ABBRID0ECHGK" xlink:type="simple">DBE</abbrev>/<abbrev xmlns:xlink="http://www.w3.org/1999/xlink" xlink:title="pronotal width at level of posterior margin" id="ABBRID0EGHGK" xlink:type="simple">PW</abbrev> 0.38–0.4. <bold><italic>Holotype</italic></bold>: <abbrev xmlns:xlink="http://www.w3.org/1999/xlink" xlink:title="total length, measured from front of head to apex of elytra" id="ABBRID0ENHGK" xlink:type="simple">TL</abbrev> 5.5 mm, <abbrev xmlns:xlink="http://www.w3.org/1999/xlink" xlink:title="total length minus head length, measured from anterior margin of pronotum to apex of elytra" id="ABBRID0ERHGK" xlink:type="simple">TL-H</abbrev> 5.1 mm, <abbrev xmlns:xlink="http://www.w3.org/1999/xlink" xlink:title="maximum width of body measured at right angle to TL" id="ABBRID0EVHGK" xlink:type="simple">MW</abbrev> 2.7 mm, <abbrev xmlns:xlink="http://www.w3.org/1999/xlink" xlink:title="total length, measured from front of head to apex of elytra" id="ABBRID0EZHGK" xlink:type="simple">TL</abbrev>/<abbrev xmlns:xlink="http://www.w3.org/1999/xlink" xlink:title="maximum width of body measured at right angle to TL" id="ABBRID0E4HGK" xlink:type="simple">MW</abbrev> 2.04; <abbrev xmlns:xlink="http://www.w3.org/1999/xlink" xlink:title="pronotal length" id="ABBRID0EBIGK" xlink:type="simple">PL</abbrev> 0.85 mm, <abbrev xmlns:xlink="http://www.w3.org/1999/xlink" xlink:title="pronotal width at level of posterior margin" id="ABBRID0EFIGK" xlink:type="simple">PW</abbrev> 2.4 mm, <abbrev xmlns:xlink="http://www.w3.org/1999/xlink" xlink:title="pronotal length" id="ABBRID0EJIGK" xlink:type="simple">PL</abbrev>/<abbrev xmlns:xlink="http://www.w3.org/1999/xlink" xlink:title="pronotal width at level of posterior margin" id="ABBRID0ENIGK" xlink:type="simple">PW</abbrev> 0.35; <abbrev xmlns:xlink="http://www.w3.org/1999/xlink" xlink:title="minimum distance between eyes" id="ABBRID0ERIGK" xlink:type="simple">DBE</abbrev> 0.9 mm, <abbrev xmlns:xlink="http://www.w3.org/1999/xlink" xlink:title="minimum distance between eyes" id="ABBRID0EVIGK" xlink:type="simple">DBE</abbrev>/<abbrev xmlns:xlink="http://www.w3.org/1999/xlink" xlink:title="pronotal width at level of posterior margin" id="ABBRID0EZIGK" xlink:type="simple">PW</abbrev> 0.38.</p><p><bold><italic>Colouration</italic></bold>: With piceous elytra and pronotum and yellowish red head, pronotal sides, and basal band and large apical spot on elytron (Fig. <xref ref-type="fig" rid="F13">47</xref>).</p><p>Head yellowish red, narrowly piceous behind eyes. Pronotum piceous on disc and yellowish red on sides, especially at anterior angles. Elytron piceous, with distinct, rather broad, yellowish red basal band and large, often extending between striae and laterally, yellow spot on apex. Scutellum reddish brown to piceous. Antennae, other head appendages, and pro- and mesolegs yellowish red, metalegs distinctly darker, especially distally. Ventral side reddish brown to brown, paler on pro- and metaventrite and abdominal ventrites 1–3.</p><p><bold><italic>Surface sculpture</italic></bold>: Elytron with 11+1 striae (Fig. <xref ref-type="fig" rid="F13">47</xref>).</p><p>Head without strioles, with rather dense punctation (spaces between punctures 1–3× size of punctures); punctures rather coarse (diameter of punctures usually equal to and larger than diameter of microreticulation cells); microreticulation distinct. Pronotum with several strioles posterolaterally or in females, more numerous laterally, with punctation finer than on head and microreticulation fine. Elytron with 11 complete dorsal striae, striae 1 and 10 usually shortly reduced basally; submarginal stria present. Elytron with fine punctation and microreticulation.</p><p><bold><italic>Structures</italic></bold>: Head relatively broad. Pronotum trapezoid, its lateral margins convergent anteriorly. Base of prosternum broadly rounded anteriorly, convex medially; blade of prosternal process relatively broad.</p><p><bold><italic>Male</italic></bold>: Protibia straight, not modified. Proclaws relatively long, slightly curved, subequal in length, anterior claw thicker subapically than posterior one and due to this with a median incision on its inner margin. Median lobe of aedeagus with two lobes of dorsal sclerite subequal in length, with broadly pointed, more or less straight apexes; lateral side of left dorsal lobe with large but shallow, subapical concavity, covered with numerous, small spinula-like structures; lateral margin slightly concave apically, without surface structures, smooth; right dorsal lobe covered with large scale-like structures, with very small, indistinct median membranous area; lobes of ventral sclerite partly sclerotised, long, subequal in length, partly visible in left lateral view; left ventral lobe with elongate, strong sclerotised area, concave subapically, with apex pointed and slightly curved to right and membranous right part with long, thin, upwardly curved apex distinctly projecting in left lateral view; right ventral lobe with narrow sclerotised area on right margin. Parameres with dense, long setae occupying distinctly more than half of dorsal margin; setae on small area proximally shorter and sparser, several most proximal setae standing separately (Fig. <xref ref-type="fig" rid="F54">96</xref>).</p><p><bold><italic>Female</italic></bold>: As males but with stronger dorsal punctation and microreticulation and more numerous pronotal strioles.</p></tp:treatment-sec><tp:treatment-sec sec-type="Affinities" id="SECID0EOKGK"><title>Affinities.</title><p>The species belong to the medium-sized species with median lobe of the aedeagus that has scale- and spinula-like structures on the left dorsal lobe and among them, to the species with surface of left dorsal lobe not completely covered by spinula-like structures, upper lateral margin without spinulae, smooth in left lateral and ventral views. Based on body size and shape and dorsal colouration, it is similar to <italic><tp:taxon-name><tp:taxon-name-part taxon-name-part-type="genus" reg="Austrelatus">A.</tp:taxon-name-part><tp:taxon-name-part taxon-name-part-type="species" reg="flavocapitatus">flavocapitatus</tp:taxon-name-part></tp:taxon-name></italic> sp. nov. and <italic><tp:taxon-name><tp:taxon-name-part taxon-name-part-type="genus" reg="Austrelatus">A.</tp:taxon-name-part><tp:taxon-name-part taxon-name-part-type="species" reg="kokodensis">kokodensis</tp:taxon-name-part></tp:taxon-name></italic> sp. nov. but differs from them in left dorsal lobe of the median lobe with large lateral concavity.</p></tp:treatment-sec><tp:treatment-sec sec-type="etymology" id="SECID0EKLGK"><title>Etymology.</title><p>The species is named after our colleague Tobias Mainda, a great naturalist and next-generation rove beetle expert. The specific epithet is a substantive in the genitive case.</p></tp:treatment-sec><tp:treatment-sec sec-type="distribution" id="SECID0EPLGK"><title>Distribution.</title><p>Indonesia: Papua Province: Sarmi Regency (Fig. <xref ref-type="fig" rid="F66">108</xref>).</p></tp:treatment-sec><tp:treatment-sec sec-type="habitat" id="SECID0EZLGK"><title>Habitat.</title><p>In Foja Mts, the species was collected from small puddles near a waterfall in forest. The specimens from Togonfo were sampled from a water-filled hollow in a tree trunk (Fig. <xref ref-type="fig" rid="F69">114</xref>).</p></tp:treatment-sec><tp:treatment-sec><!--Section generated to contain objects referenced in tp:taxon-treatment.--><fig id="F13" position="float" orientation="portrait"><object-id xmlns:xlink="http://www.w3.org/1999/xlink" content-type="doi" xlink:type="simple">10.3897/zookeys.1201.116131.figures46-49</object-id><object-id xmlns:xlink="http://www.w3.org/1999/xlink" content-type="arpha" xlink:type="simple">3ED3053E-2038-51EE-B1D6-AAE95701677D</object-id><label>Figures 46–49.</label><caption><p>Habitus and colouration of the holotypes of <bold>46</bold><italic><tp:taxon-name><tp:taxon-name-part taxon-name-part-type="genus" reg="Austrelatus">Austrelatus</tp:taxon-name-part><tp:taxon-name-part taxon-name-part-type="species" reg="flavocapitatus">flavocapitatus</tp:taxon-name-part></tp:taxon-name></italic> sp. nov. <bold>47</bold><italic><tp:taxon-name><tp:taxon-name-part taxon-name-part-type="genus" reg="Austrelatus">A.</tp:taxon-name-part><tp:taxon-name-part taxon-name-part-type="species" reg="maindai">maindai</tp:taxon-name-part></tp:taxon-name></italic> sp. nov. <bold>48</bold><italic><tp:taxon-name><tp:taxon-name-part taxon-name-part-type="genus" reg="Austrelatus">A.</tp:taxon-name-part><tp:taxon-name-part taxon-name-part-type="species" reg="sararti">sararti</tp:taxon-name-part></tp:taxon-name></italic> sp. nov. <bold>49</bold><italic><tp:taxon-name><tp:taxon-name-part taxon-name-part-type="genus" reg="Austrelatus">A.</tp:taxon-name-part><tp:taxon-name-part taxon-name-part-type="species" reg="kokodensis">kokodensis</tp:taxon-name-part></tp:taxon-name></italic> sp. nov. Scale bars: 1 mm.</p></caption><graphic xmlns:xlink="http://www.w3.org/1999/xlink" xlink:href="zookeys-1201-001_article-116131__-g013.jpg" position="float" orientation="portrait" xlink:type="simple" id="oo_1044745.jpg"><uri content-type="original_file" xlink:type="simple">https://binary.pensoft.net/fig/1044745</uri></graphic></fig><fig id="F54" position="float" orientation="portrait"><object-id xmlns:xlink="http://www.w3.org/1999/xlink" content-type="doi" xlink:type="simple">10.3897/zookeys.1201.116131.figure96</object-id><object-id xmlns:xlink="http://www.w3.org/1999/xlink" content-type="arpha" xlink:type="simple">0CF655FD-2758-56B1-8A53-FBEBC5330327</object-id><label>Figure 96.</label><caption><p><italic><tp:taxon-name><tp:taxon-name-part taxon-name-part-type="genus" reg="Austrelatus">Austrelatus</tp:taxon-name-part><tp:taxon-name-part taxon-name-part-type="species" reg="maindai">maindai</tp:taxon-name-part></tp:taxon-name></italic> sp. nov., holotype, median lobe <bold>A</bold> left lateral view <bold>B</bold> right lateral view <bold>C</bold> ventral view <bold>D</bold> left paramere in external view. Scale bar: 1 mm (<bold>A–C</bold>).</p></caption><graphic xmlns:xlink="http://www.w3.org/1999/xlink" xlink:href="zookeys-1201-001_article-116131__-g054.jpg" position="float" orientation="portrait" xlink:type="simple" id="oo_1044786.jpg"><uri content-type="original_file" xlink:type="simple">https://binary.pensoft.net/fig/1044786</uri></graphic></fig><fig id="F66" position="float" orientation="portrait"><object-id xmlns:xlink="http://www.w3.org/1999/xlink" content-type="doi" xlink:type="simple">10.3897/zookeys.1201.116131.figure108</object-id><object-id xmlns:xlink="http://www.w3.org/1999/xlink" content-type="arpha" xlink:type="simple">B8254EF3-090F-5EAE-9F7E-177A79FE8FD6</object-id><label>Figure 108.</label><caption><p>Map of New Guinea showing distribution of 23 <italic><tp:taxon-name><tp:taxon-name-part taxon-name-part-type="genus" reg="Austrelatus">Austrelatus</tp:taxon-name-part></tp:taxon-name></italic> species.</p></caption><graphic xmlns:xlink="http://www.w3.org/1999/xlink" xlink:href="zookeys-1201-001_article-116131__-g066.jpg" position="float" orientation="portrait" xlink:type="simple" id="oo_1044798.jpg"><uri content-type="original_file" xlink:type="simple">https://binary.pensoft.net/fig/1044798</uri></graphic></fig><fig id="F69" position="float" orientation="portrait"><object-id xmlns:xlink="http://www.w3.org/1999/xlink" content-type="doi" xlink:type="simple">10.3897/zookeys.1201.116131.figures113-114</object-id><object-id xmlns:xlink="http://www.w3.org/1999/xlink" content-type="arpha" xlink:type="simple">9D602E96-D6D9-5E79-9487-6324B06DF542</object-id><label>Figures 113, 114.</label><caption><p>Habitats of <italic><tp:taxon-name><tp:taxon-name-part taxon-name-part-type="genus" reg="Austrelatus">Austrelatus</tp:taxon-name-part></tp:taxon-name></italic> species <bold>113</bold><italic><tp:taxon-name><tp:taxon-name-part taxon-name-part-type="genus" reg="Austrelatus">A.</tp:taxon-name-part><tp:taxon-name-part taxon-name-part-type="species" reg="xanthocephalus">xanthocephalus</tp:taxon-name-part><tp:taxon-name-part taxon-name-part-type="subspecies" reg="nabirensis">nabirensis</tp:taxon-name-part></tp:taxon-name></italic> ssp. nov. and <italic><tp:taxon-name><tp:taxon-name-part taxon-name-part-type="genus" reg="Austrelatus">A.</tp:taxon-name-part><tp:taxon-name-part taxon-name-part-type="species" reg="inconstans">inconstans</tp:taxon-name-part></tp:taxon-name></italic> sp. nov.: Papua Province, Nabire Regency, track Nabire – Ilaga, km 54–62, exposed to sun, temporary puddle in rainforest clearing <bold>114</bold><italic><tp:taxon-name><tp:taxon-name-part taxon-name-part-type="genus" reg="Austrelatus">A.</tp:taxon-name-part><tp:taxon-name-part taxon-name-part-type="species" reg="maindai">maindai</tp:taxon-name-part></tp:taxon-name></italic> sp. nov.: Sarmi Regency, Tor River, Togonfo, water filled tree trunk. Photographs by MB.</p></caption><graphic xmlns:xlink="http://www.w3.org/1999/xlink" xlink:href="zookeys-1201-001_article-116131__-g069.jpg" position="float" orientation="portrait" xlink:type="simple" id="oo_1044801.jpg"><uri content-type="original_file" xlink:type="simple">https://binary.pensoft.net/fig/1044801</uri></graphic></fig></tp:treatment-sec></tp:taxon-treatment>
