# Supplementary material for: ﻿Revision of the Austrelatuspapuensis group with descriptions of 42 new species from New Guinea (Coleoptera, Dytiscidae, Copelatinae)
Source: Zookeys. 2024 May 10;1201:1–165. doi: 10.3897/zookeys.1201.116131 (PMC11101835; doi:10.3897/zookeys.1201.116131)
Supplement: XML Treatment for Austrelatus mamberamo [file zookeys.1201.116131-treatment26.xml]

<!DOCTYPE tp:taxon-treatment
  PUBLIC "-//TaxonX//DTD Taxonomic Treatment Publishing DTD v0 20100105//EN" "tax-treatment-NSO.dtd">
<tp:taxon-treatment xmlns:tp="http://www.plazi.org/taxpub"><tp:treatment-meta><kwd-group><label>Taxon classification</label><kwd>
                <named-content content-type="kingdom">Animalia</named-content>
              </kwd><kwd>
                <named-content content-type="order">Coleoptera </named-content>
              </kwd><kwd>
                <named-content content-type="family">Dytiscidae</named-content>
              </kwd></kwd-group><mixed-citation publication-type="journal"><person-group><name><surname>Shaverdo</surname><given-names>Helena</given-names></name><name><surname>Hendrich</surname><given-names>Lars</given-names></name><name><surname>Surbakti</surname><given-names>Suriani</given-names></name><name><surname>Panjaitan</surname><given-names>Rawati</given-names></name><name><surname>Balke</surname><given-names>Michael</given-names></name></person-group><article-title>﻿Revision of the <italic><tp:taxon-name><tp:taxon-name-part taxon-name-part-type="genus" reg="Austrelatus">Austrelatus</tp:taxon-name-part><tp:taxon-name-part taxon-name-part-type="species" reg="papuensis">papuensis</tp:taxon-name-part></tp:taxon-name></italic> group with descriptions of 42 new species from New Guinea (<tp:taxon-name><tp:taxon-name-part taxon-name-part-type="order">Coleoptera</tp:taxon-name-part></tp:taxon-name>, <tp:taxon-name><tp:taxon-name-part taxon-name-part-type="family">Dytiscidae</tp:taxon-name-part></tp:taxon-name>, <tp:taxon-name><tp:taxon-name-part taxon-name-part-type="subfamily">Copelatinae</tp:taxon-name-part></tp:taxon-name>)</article-title><source>Zookeys</source><day>10</day><month>05</month><year>2024</year><volume>1201</volume><fpage>1</fpage><lpage>165</lpage><pub-id pub-id-type="doi">10.3897/zookeys.1201.116131</pub-id></mixed-citation></tp:treatment-meta><tp:nomenclature><label>﻿﻿26.</label><tp:taxon-name>
              <object-id xmlns:xlink="http://www.w3.org/1999/xlink" content-type="arpha" xlink:type="simple">DE44B26F-8FE9-55F6-8BF8-69BEE66C2165</object-id>
              <tp:taxon-name-part taxon-name-part-type="genus" reg="Austrelatus">Austrelatus</tp:taxon-name-part>
              <tp:taxon-name-part taxon-name-part-type="species" reg="mamberamo">mamberamo</tp:taxon-name-part>
              <object-id xmlns:xlink="http://www.w3.org/1999/xlink" content-type="zoobank" xlink:type="simple">https://zoobank.org/0A2FE69A-DF08-46F5-BCC6-4F8BC9CEC018</object-id>
            </tp:taxon-name><tp:taxon-status xmlns:xlink="http://www.w3.org/1999/xlink" xlink:type="simple">sp. nov.</tp:taxon-status><xref ref-type="fig" rid="F11">Figs 40</xref><xref ref-type="fig" rid="F47">, 89</xref><xref ref-type="fig" rid="F66">, 108</xref></tp:nomenclature><tp:treatment-sec sec-type="type locality" id="SECID0EYNGK"><title>Type locality.</title><p>Indonesia: Papua Province: Mamberamo Raya Regency, Rouffaer Mts, Noiadi, ca. <named-content xmlns:xlink="http://www.w3.org/1999/xlink" content-type="dwc:verbatimCoordinates" xlink:type="simple"><named-content content-type="geo-json" specific-use="{&#34;type&#34;:&#34;Point&#34;,&#34;coordinates&#34;:[137.766667,-2.766667]}" id="NCID0EBOGK" xlink:type="simple">02°46'S, 137°46'E</named-content></named-content>, 150–200 m a.s.l.</p></tp:treatment-sec><tp:treatment-sec sec-type="type material" id="SECID0EGOGK"><title>Type material.</title><p><bold><italic>Holotype</italic></bold>: male “IRAN JAYA: Jayapura Prov. Mamberamo, Rouffaer Mts., Noiadi, 150–200m 17.3.1999, leg. Riedel” (<named-content xmlns:xlink="http://www.w3.org/1999/xlink" content-type="dwc:institutional_code" xlink:title="Naturhistorisches Museum Wien, Vienna, Austria" xlink:href="http://grbio.org/institution/naturhistorisches-museum-wien-0" xlink:type="simple">NHMW</named-content>). <bold><italic>Paratypes</italic></bold>: 1 male with the same label as the holotype (<named-content xmlns:xlink="http://www.w3.org/1999/xlink" content-type="dwc:institutional_code" xlink:title="Naturhistorisches Museum Wien, Vienna, Austria" xlink:href="http://grbio.org/institution/naturhistorisches-museum-wien-0" xlink:type="simple">NHMW</named-content>).</p></tp:treatment-sec><tp:treatment-sec sec-type="description" id="SECID0EEPGK"><title>Description.</title><p><bold><italic>Body size and form</italic></bold>: Beetle large, oblong-oval (Fig. <xref ref-type="fig" rid="F11">40</xref>).</p><p><bold><italic>Measurements</italic></bold>: <abbrev xmlns:xlink="http://www.w3.org/1999/xlink" xlink:title="total length, measured from front of head to apex of elytra" id="ABBRID0E1PGK" xlink:type="simple">TL</abbrev> 7.5–7.9 mm, <abbrev xmlns:xlink="http://www.w3.org/1999/xlink" xlink:title="total length minus head length, measured from anterior margin of pronotum to apex of elytra" id="ABBRID0E5PGK" xlink:type="simple">TL-H</abbrev> 6.8–7.3 mm, <abbrev xmlns:xlink="http://www.w3.org/1999/xlink" xlink:title="maximum width of body measured at right angle to TL" id="ABBRID0ECQGK" xlink:type="simple">MW</abbrev> 3.6–3.9 mm, <abbrev xmlns:xlink="http://www.w3.org/1999/xlink" xlink:title="total length, measured from front of head to apex of elytra" id="ABBRID0EGQGK" xlink:type="simple">TL</abbrev>/<abbrev xmlns:xlink="http://www.w3.org/1999/xlink" xlink:title="maximum width of body measured at right angle to TL" id="ABBRID0EKQGK" xlink:type="simple">MW</abbrev> 2.03–2.08; <abbrev xmlns:xlink="http://www.w3.org/1999/xlink" xlink:title="pronotal length" id="ABBRID0EOQGK" xlink:type="simple">PL</abbrev> 1.1–1.15 mm, <abbrev xmlns:xlink="http://www.w3.org/1999/xlink" xlink:title="pronotal width at level of posterior margin" id="ABBRID0ESQGK" xlink:type="simple">PW</abbrev> 3.3–3.45 mm, <abbrev xmlns:xlink="http://www.w3.org/1999/xlink" xlink:title="pronotal length" id="ABBRID0EWQGK" xlink:type="simple">PL</abbrev>/<abbrev xmlns:xlink="http://www.w3.org/1999/xlink" xlink:title="pronotal width at level of posterior margin" id="ABBRID0E1QGK" xlink:type="simple">PW</abbrev> 0.33; <abbrev xmlns:xlink="http://www.w3.org/1999/xlink" xlink:title="minimum distance between eyes" id="ABBRID0E5QGK" xlink:type="simple">DBE</abbrev> 1.3–1.35 mm, <abbrev xmlns:xlink="http://www.w3.org/1999/xlink" xlink:title="minimum distance between eyes" id="ABBRID0ECRGK" xlink:type="simple">DBE</abbrev>/<abbrev xmlns:xlink="http://www.w3.org/1999/xlink" xlink:title="pronotal width at level of posterior margin" id="ABBRID0EGRGK" xlink:type="simple">PW</abbrev> 0.39. <bold><italic>Holotype</italic></bold>: <abbrev xmlns:xlink="http://www.w3.org/1999/xlink" xlink:title="total length, measured from front of head to apex of elytra" id="ABBRID0ENRGK" xlink:type="simple">TL</abbrev> 7.5 mm, <abbrev xmlns:xlink="http://www.w3.org/1999/xlink" xlink:title="total length minus head length, measured from anterior margin of pronotum to apex of elytra" id="ABBRID0ERRGK" xlink:type="simple">TL-H</abbrev> 6.8 mm, <abbrev xmlns:xlink="http://www.w3.org/1999/xlink" xlink:title="maximum width of body measured at right angle to TL" id="ABBRID0EVRGK" xlink:type="simple">MW</abbrev> 3.6 mm, <abbrev xmlns:xlink="http://www.w3.org/1999/xlink" xlink:title="total length, measured from front of head to apex of elytra" id="ABBRID0EZRGK" xlink:type="simple">TL</abbrev>/<abbrev xmlns:xlink="http://www.w3.org/1999/xlink" xlink:title="maximum width of body measured at right angle to TL" id="ABBRID0E4RGK" xlink:type="simple">MW</abbrev> 2.08; <abbrev xmlns:xlink="http://www.w3.org/1999/xlink" xlink:title="pronotal length" id="ABBRID0EBSGK" xlink:type="simple">PL</abbrev> 1.1 mm, <abbrev xmlns:xlink="http://www.w3.org/1999/xlink" xlink:title="pronotal width at level of posterior margin" id="ABBRID0EFSGK" xlink:type="simple">PW</abbrev> 3.3 mm, <abbrev xmlns:xlink="http://www.w3.org/1999/xlink" xlink:title="pronotal length" id="ABBRID0EJSGK" xlink:type="simple">PL</abbrev>/<abbrev xmlns:xlink="http://www.w3.org/1999/xlink" xlink:title="pronotal width at level of posterior margin" id="ABBRID0ENSGK" xlink:type="simple">PW</abbrev> 0.33; <abbrev xmlns:xlink="http://www.w3.org/1999/xlink" xlink:title="minimum distance between eyes" id="ABBRID0ERSGK" xlink:type="simple">DBE</abbrev> 1.3 mm, <abbrev xmlns:xlink="http://www.w3.org/1999/xlink" xlink:title="minimum distance between eyes" id="ABBRID0EVSGK" xlink:type="simple">DBE</abbrev>/<abbrev xmlns:xlink="http://www.w3.org/1999/xlink" xlink:title="pronotal width at level of posterior margin" id="ABBRID0EZSGK" xlink:type="simple">PW</abbrev> 0.39.</p><p><bold><italic>Colouration</italic></bold>: Dorsally piceous, with reddish brown head and reddish pronotal sides, elytral basal band and apex (Fig. <xref ref-type="fig" rid="F11">40</xref>).</p><p>Head reddish brown, narrowly darker behind eyes. Pronotum piceous on disc and gradually paler (to reddish) to sides. Elytron piceous, with narrow yellowish red to reddish basal band and yellowish red spot on apex. Scutellum reddish brown to piceous. Antennae, other head appendages, and pro- and mesolegs reddish, metalegs darker, all legs darker distally. Ventral side piceous, paler on prosternum and posteriorly on metacoxal plates and abdominal ventrites.</p><p><bold><italic>Surface sculpture</italic></bold>: Elytron with 11 dorsal striae, stria 1 reduced to strioles in apical 1/2, some other striae reduced or interrupted basally, submarginal stria present: 11+1 (Fig. <xref ref-type="fig" rid="F11">40</xref>).</p><p>Head without strioles, with dense punctation (spaces between punctures 1–3× size of punctures); punctures relatively fine (usually diameter of punctures equal to or smaller than diameter of microreticulation cells); microreticulation distinct. Pronotum without or with few strioles posterolaterally, with punctation finer than on head and microreticulation fine. Elytron with 11 dorsal striae: stria 1 absent on basal 1/2 and reduced to strioles in apical 1/2, striae 2 and 3 strongly reduced basally, sometimes striae 5–7 shortly reduced basally; submarginal stria present, long. Elytron with fine, sparse punctation and fine microreticulation.</p><p><bold><italic>Structures</italic></bold>: Head relatively broad. Pronotum trapezoid, its lateral margins convergent anteriorly. Base of prosternum rounded anteriorly, convex medially; blade of prosternal process relatively broad.</p><p><bold><italic>Male</italic></bold>: Protibia modified: thinner proximally and broader medially and distally due to its curved ventral margin. Proclaws long, subequal in length, anterior claw thicker apically and more strongly curved downwards than posterior one and due to this with a subapical incision on its inner margin. Median lobe of aedeagus robust, with two lobes of dorsal sclerite covered with scale-like structures; left dorsal lobe slightly concave medially, its whole apical 1/2 broad, more or less evenly tapering to rather large, elongate, curved downwards, truncate apex bearing broad crest; right dorsal lobe shorter than left one, broad, with pointed apex and membranous area medially; lobes of ventral sclerite partly sclerotised, pressed together between lobes of dorsal sclerite, slightly visible in left lateral view; left ventral lobe consists of two parts: left sclerotised area and less sclerotised right part; sclerotised area with elongate and broad basal 1/2 and long, thread-like apical 1/2; less sclerotised right part long and broad, with its apical part densely covered with long setae (sometimes visible at apex); right ventral lobe partly sclerotised, long and broad. Parameres with dense, long setae occupying approximately half of dorsal margin (Fig. <xref ref-type="fig" rid="F47">89</xref>).</p><p><bold><italic>Female</italic></bold>: Unknown.</p></tp:treatment-sec><tp:treatment-sec sec-type="Affinities" id="SECID0EOUGK"><title>Affinities.</title><p>The species belongs to the large species with robust median lobe, covered mainly with scale-like structures. Among them, in shape of the median lobe, it is similar to <italic><tp:taxon-name><tp:taxon-name-part taxon-name-part-type="genus" reg="Austrelatus">A.</tp:taxon-name-part><tp:taxon-name-part taxon-name-part-type="species" reg="madangensis">madangensis</tp:taxon-name-part></tp:taxon-name></italic> sp. nov. and differs from it in elytron darker, with narrow, yellowish red basal band and apex of left dorsal lobe of the median lobe more elongate, with more transverse, narrower crest. See also under <italic><tp:taxon-name><tp:taxon-name-part taxon-name-part-type="genus" reg="Austrelatus">A.</tp:taxon-name-part><tp:taxon-name-part taxon-name-part-type="species" reg="madangensis">madangensis</tp:taxon-name-part></tp:taxon-name></italic> sp. nov. and <italic><tp:taxon-name><tp:taxon-name-part taxon-name-part-type="genus" reg="Austrelatus">A.</tp:taxon-name-part><tp:taxon-name-part taxon-name-part-type="species" reg="noiadi">noiadi</tp:taxon-name-part></tp:taxon-name></italic> sp. nov.</p></tp:treatment-sec><tp:treatment-sec sec-type="etymology" id="SECID0EVVGK"><title>Etymology.</title><p>The species is named after the Mamberamo Raya Regency. The name is a noun in the nominative singular standing in apposition.</p></tp:treatment-sec><tp:treatment-sec sec-type="distribution" id="SECID0E1VGK"><title>Distribution.</title><p>Indonesia: Papua Province: Mamberamo Raya Regency. The species is known only from the type locality (Fig. <xref ref-type="fig" rid="F66">108</xref>).</p></tp:treatment-sec><tp:treatment-sec sec-type="habitat" id="SECID0EEWGK"><title>Habitat.</title><p>Unknown.</p></tp:treatment-sec><tp:treatment-sec><!--Section generated to contain objects referenced in tp:taxon-treatment.--><fig id="F11" position="float" orientation="portrait"><object-id xmlns:xlink="http://www.w3.org/1999/xlink" content-type="doi" xlink:type="simple">10.3897/zookeys.1201.116131.figures38-41</object-id><object-id xmlns:xlink="http://www.w3.org/1999/xlink" content-type="arpha" xlink:type="simple">F93B6109-3C0B-582A-A304-321548E3ED49</object-id><label>Figures 38–41.</label><caption><p>Habitus and colouration of <bold>38</bold><italic><tp:taxon-name><tp:taxon-name-part taxon-name-part-type="genus" reg="Austrelatus">Austrelatus</tp:taxon-name-part><tp:taxon-name-part taxon-name-part-type="species" reg="madangensis">madangensis</tp:taxon-name-part></tp:taxon-name></italic> sp. nov. <bold>39</bold><italic><tp:taxon-name><tp:taxon-name-part taxon-name-part-type="genus" reg="Austrelatus">A.</tp:taxon-name-part><tp:taxon-name-part taxon-name-part-type="species" reg="madangensis">madangensis</tp:taxon-name-part></tp:taxon-name></italic> sp. nov., holotype <bold>40</bold><italic><tp:taxon-name><tp:taxon-name-part taxon-name-part-type="genus" reg="Austrelatus">A.</tp:taxon-name-part><tp:taxon-name-part taxon-name-part-type="species" reg="mamberamo">mamberamo</tp:taxon-name-part></tp:taxon-name></italic> sp. nov., holotype <bold>41</bold><italic><tp:taxon-name><tp:taxon-name-part taxon-name-part-type="genus" reg="Austrelatus">A.</tp:taxon-name-part><tp:taxon-name-part taxon-name-part-type="species" reg="weigeli">weigeli</tp:taxon-name-part></tp:taxon-name></italic> sp. nov., holotype. Scale bars: 1 mm.</p></caption><graphic xmlns:xlink="http://www.w3.org/1999/xlink" xlink:href="zookeys-1201-001_article-116131__-g011.jpg" position="float" orientation="portrait" xlink:type="simple" id="oo_1044743.jpg"><uri content-type="original_file" xlink:type="simple">https://binary.pensoft.net/fig/1044743</uri></graphic></fig><fig id="F47" position="float" orientation="portrait"><object-id xmlns:xlink="http://www.w3.org/1999/xlink" content-type="doi" xlink:type="simple">10.3897/zookeys.1201.116131.figure89</object-id><object-id xmlns:xlink="http://www.w3.org/1999/xlink" content-type="arpha" xlink:type="simple">A2764610-CBFB-505C-AE71-CA01CF8C1883</object-id><label>Figure 89.</label><caption><p><italic><tp:taxon-name><tp:taxon-name-part taxon-name-part-type="genus" reg="Austrelatus">Austrelatus</tp:taxon-name-part><tp:taxon-name-part taxon-name-part-type="species" reg="mamberamo">mamberamo</tp:taxon-name-part></tp:taxon-name></italic> sp. nov., holotype, median lobe <bold>A</bold> left lateral view <bold>B</bold> right lateral view <bold>C</bold> ventral view <bold>D</bold> left paramere in external view. Scale bar: 1 mm (<bold>A–C</bold>).</p></caption><graphic xmlns:xlink="http://www.w3.org/1999/xlink" xlink:href="zookeys-1201-001_article-116131__-g047.jpg" position="float" orientation="portrait" xlink:type="simple" id="oo_1044779.jpg"><uri content-type="original_file" xlink:type="simple">https://binary.pensoft.net/fig/1044779</uri></graphic></fig><fig id="F66" position="float" orientation="portrait"><object-id xmlns:xlink="http://www.w3.org/1999/xlink" content-type="doi" xlink:type="simple">10.3897/zookeys.1201.116131.figure108</object-id><object-id xmlns:xlink="http://www.w3.org/1999/xlink" content-type="arpha" xlink:type="simple">B8254EF3-090F-5EAE-9F7E-177A79FE8FD6</object-id><label>Figure 108.</label><caption><p>Map of New Guinea showing distribution of 23 <italic><tp:taxon-name><tp:taxon-name-part taxon-name-part-type="genus" reg="Austrelatus">Austrelatus</tp:taxon-name-part></tp:taxon-name></italic> species.</p></caption><graphic xmlns:xlink="http://www.w3.org/1999/xlink" xlink:href="zookeys-1201-001_article-116131__-g066.jpg" position="float" orientation="portrait" xlink:type="simple" id="oo_1044798.jpg"><uri content-type="original_file" xlink:type="simple">https://binary.pensoft.net/fig/1044798</uri></graphic></fig></tp:treatment-sec></tp:taxon-treatment>
