# Supplementary material for: ﻿Revision of the Austrelatuspapuensis group with descriptions of 42 new species from New Guinea (Coleoptera, Dytiscidae, Copelatinae)
Source: Zookeys. 2024 May 10;1201:1–165. doi: 10.3897/zookeys.1201.116131 (PMC11101835; doi:10.3897/zookeys.1201.116131)
Supplement: XML Treatment for Austrelatus miltokarenos [file zookeys.1201.116131-treatment28.xml]

<!DOCTYPE tp:taxon-treatment
  PUBLIC "-//TaxonX//DTD Taxonomic Treatment Publishing DTD v0 20100105//EN" "tax-treatment-NSO.dtd">
<tp:taxon-treatment xmlns:tp="http://www.plazi.org/taxpub"><tp:treatment-meta><kwd-group><label>Taxon classification</label><kwd>
                <named-content content-type="kingdom">Animalia</named-content>
              </kwd><kwd>
                <named-content content-type="order">Coleoptera </named-content>
              </kwd><kwd>
                <named-content content-type="family">Dytiscidae</named-content>
              </kwd></kwd-group><mixed-citation publication-type="journal"><person-group><name><surname>Shaverdo</surname><given-names>Helena</given-names></name><name><surname>Hendrich</surname><given-names>Lars</given-names></name><name><surname>Surbakti</surname><given-names>Suriani</given-names></name><name><surname>Panjaitan</surname><given-names>Rawati</given-names></name><name><surname>Balke</surname><given-names>Michael</given-names></name></person-group><article-title>﻿Revision of the <italic><tp:taxon-name><tp:taxon-name-part taxon-name-part-type="genus" reg="Austrelatus">Austrelatus</tp:taxon-name-part><tp:taxon-name-part taxon-name-part-type="species" reg="papuensis">papuensis</tp:taxon-name-part></tp:taxon-name></italic> group with descriptions of 42 new species from New Guinea (<tp:taxon-name><tp:taxon-name-part taxon-name-part-type="order">Coleoptera</tp:taxon-name-part></tp:taxon-name>, <tp:taxon-name><tp:taxon-name-part taxon-name-part-type="family">Dytiscidae</tp:taxon-name-part></tp:taxon-name>, <tp:taxon-name><tp:taxon-name-part taxon-name-part-type="subfamily">Copelatinae</tp:taxon-name-part></tp:taxon-name>)</article-title><source>Zookeys</source><day>10</day><month>05</month><year>2024</year><volume>1201</volume><fpage>1</fpage><lpage>165</lpage><pub-id pub-id-type="doi">10.3897/zookeys.1201.116131</pub-id></mixed-citation></tp:treatment-meta><tp:nomenclature><label>﻿﻿28.</label><tp:taxon-name>
              <object-id xmlns:xlink="http://www.w3.org/1999/xlink" content-type="arpha" xlink:type="simple">633BEE9A-7C5E-5AFC-B8BD-A5E266563136</object-id>
              <tp:taxon-name-part taxon-name-part-type="genus" reg="Austrelatus">Austrelatus</tp:taxon-name-part>
              <tp:taxon-name-part taxon-name-part-type="species" reg="miltokarenos">miltokarenos</tp:taxon-name-part>
              <object-id xmlns:xlink="http://www.w3.org/1999/xlink" content-type="zoobank" xlink:type="simple">https://zoobank.org/7AD55950-D944-45DC-B20D-AA5DD62DEC53</object-id>
            </tp:taxon-name><tp:taxon-status xmlns:xlink="http://www.w3.org/1999/xlink" xlink:type="simple">sp. nov.</tp:taxon-status><xref ref-type="fig" rid="F6">Figs 22</xref><xref ref-type="fig" rid="F31">, 73</xref><xref ref-type="fig" rid="F65">, 107</xref></tp:nomenclature><tp:treatment-sec sec-type="type locality" id="SECID0EUIHK"><title>Type locality.</title><p>
              Papua New Guinea: Morobe Province, Garaina, <named-content xmlns:xlink="http://www.w3.org/1999/xlink" content-type="dwc:verbatimCoordinates" xlink:type="simple"><named-content content-type="geo-json" specific-use="{&#34;type&#34;:&#34;Point&#34;,&#34;coordinates&#34;:[147.173783,-7.875267]}" id="NCID0E4IHK" xlink:type="simple">07°52.516'S, 147°10.427'E</named-content></named-content>, 770 m a.s.l.</p></tp:treatment-sec><tp:treatment-sec sec-type="type material" id="SECID0ECJHK"><title>Type material.</title><p><bold><italic>Holotype</italic></bold>: male “Papua New Guinea: Garaina, 770m, vi.2008 <named-content xmlns:xlink="http://www.w3.org/1999/xlink" content-type="dwc:verbatimCoordinates" xlink:type="simple"><named-content content-type="geo-json" specific-use="{&#34;type&#34;:&#34;Point&#34;,&#34;coordinates&#34;:[147.173783,-7.875267]}" id="NCID0EQJHK" xlink:type="simple">07.52.516S 147.10.427E</named-content></named-content> Ibalim &amp; Sosanika (PNG219)” (<named-content xmlns:xlink="http://www.w3.org/1999/xlink" content-type="dwc:institutional_code" xlink:title="SNSB-Zoologische Staatssammlung München, Munich, Germany" xlink:href="http://grbio.org/institution/zoologische-staatssammlung" xlink:type="simple">ZSM</named-content>). <bold><italic>Paratypes</italic></bold>: 2 males, 4 females with the same label as the holotype (<named-content xmlns:xlink="http://www.w3.org/1999/xlink" content-type="dwc:institutional_code" xlink:title="Naturhistorisches Museum Wien, Vienna, Austria" xlink:href="http://grbio.org/institution/naturhistorisches-museum-wien-0" xlink:type="simple">NHMW</named-content>, <named-content xmlns:xlink="http://www.w3.org/1999/xlink" content-type="dwc:institutional_code" xlink:title="SNSB-Zoologische Staatssammlung München, Munich, Germany" xlink:href="http://grbio.org/institution/zoologische-staatssammlung" xlink:type="simple">ZSM</named-content>). 1 female “Papua New Guinea: Garaina, 770m, 25.vi.2008, <named-content xmlns:xlink="http://www.w3.org/1999/xlink" content-type="dwc:verbatimCoordinates" xlink:type="simple"><named-content content-type="geo-json" specific-use="{&#34;type&#34;:&#34;Point&#34;,&#34;coordinates&#34;:[147.143567,-7.847650]}" id="NCID0ETKHK" xlink:type="simple">07.50.859S 147.08.614E</named-content></named-content>, Ibalim &amp; Sosanika, (PNG222)” (<named-content xmlns:xlink="http://www.w3.org/1999/xlink" content-type="dwc:institutional_code" xlink:title="SNSB-Zoologische Staatssammlung München, Munich, Germany" xlink:href="http://grbio.org/institution/zoologische-staatssammlung" xlink:type="simple">ZSM</named-content>)</p></tp:treatment-sec><tp:treatment-sec sec-type="description" id="SECID0EALHK"><title>Description.</title><p><bold><italic>Body size and form</italic></bold>: Beetle large, elongate (Fig. <xref ref-type="fig" rid="F6">22</xref>).</p><p><bold><italic>Measurements</italic></bold>: <abbrev xmlns:xlink="http://www.w3.org/1999/xlink" xlink:title="total length, measured from front of head to apex of elytra" id="ABBRID0EWLHK" xlink:type="simple">TL</abbrev> 7.3–8.2 mm, <abbrev xmlns:xlink="http://www.w3.org/1999/xlink" xlink:title="total length minus head length, measured from anterior margin of pronotum to apex of elytra" id="ABBRID0E1LHK" xlink:type="simple">TL-H</abbrev> 6.5–7.4 mm, <abbrev xmlns:xlink="http://www.w3.org/1999/xlink" xlink:title="maximum width of body measured at right angle to TL" id="ABBRID0E5LHK" xlink:type="simple">MW</abbrev> 3.3–3.8 mm, <abbrev xmlns:xlink="http://www.w3.org/1999/xlink" xlink:title="total length, measured from front of head to apex of elytra" id="ABBRID0ECMHK" xlink:type="simple">TL</abbrev>/<abbrev xmlns:xlink="http://www.w3.org/1999/xlink" xlink:title="maximum width of body measured at right angle to TL" id="ABBRID0EGMHK" xlink:type="simple">MW</abbrev> 2.16–2.21; <abbrev xmlns:xlink="http://www.w3.org/1999/xlink" xlink:title="pronotal length" id="ABBRID0EKMHK" xlink:type="simple">PL</abbrev> 1.1–1.25 mm, <abbrev xmlns:xlink="http://www.w3.org/1999/xlink" xlink:title="pronotal width at level of posterior margin" id="ABBRID0EOMHK" xlink:type="simple">PW</abbrev> 2.95–3.45 mm, <abbrev xmlns:xlink="http://www.w3.org/1999/xlink" xlink:title="pronotal length" id="ABBRID0ESMHK" xlink:type="simple">PL</abbrev>/<abbrev xmlns:xlink="http://www.w3.org/1999/xlink" xlink:title="pronotal width at level of posterior margin" id="ABBRID0EWMHK" xlink:type="simple">PW</abbrev> 0.36–0.37; <abbrev xmlns:xlink="http://www.w3.org/1999/xlink" xlink:title="minimum distance between eyes" id="ABBRID0E1MHK" xlink:type="simple">DBE</abbrev> 1.25–1.4 mm, <abbrev xmlns:xlink="http://www.w3.org/1999/xlink" xlink:title="minimum distance between eyes" id="ABBRID0E5MHK" xlink:type="simple">DBE</abbrev>/<abbrev xmlns:xlink="http://www.w3.org/1999/xlink" xlink:title="pronotal width at level of posterior margin" id="ABBRID0ECNHK" xlink:type="simple">PW</abbrev> 0.41–0.42. <bold><italic>Holotype</italic></bold>: <abbrev xmlns:xlink="http://www.w3.org/1999/xlink" xlink:title="total length, measured from front of head to apex of elytra" id="ABBRID0EJNHK" xlink:type="simple">TL</abbrev> 8.2 mm, <abbrev xmlns:xlink="http://www.w3.org/1999/xlink" xlink:title="total length minus head length, measured from anterior margin of pronotum to apex of elytra" id="ABBRID0ENNHK" xlink:type="simple">TL-H</abbrev> 7.4 mm, <abbrev xmlns:xlink="http://www.w3.org/1999/xlink" xlink:title="maximum width of body measured at right angle to TL" id="ABBRID0ERNHK" xlink:type="simple">MW</abbrev> 3.8 mm, <abbrev xmlns:xlink="http://www.w3.org/1999/xlink" xlink:title="total length, measured from front of head to apex of elytra" id="ABBRID0EVNHK" xlink:type="simple">TL</abbrev>/<abbrev xmlns:xlink="http://www.w3.org/1999/xlink" xlink:title="maximum width of body measured at right angle to TL" id="ABBRID0EZNHK" xlink:type="simple">MW</abbrev> 2.16; <abbrev xmlns:xlink="http://www.w3.org/1999/xlink" xlink:title="pronotal length" id="ABBRID0E4NHK" xlink:type="simple">PL</abbrev> 1.25 mm, <abbrev xmlns:xlink="http://www.w3.org/1999/xlink" xlink:title="pronotal width at level of posterior margin" id="ABBRID0EBOHK" xlink:type="simple">PW</abbrev> 3.45 mm, <abbrev xmlns:xlink="http://www.w3.org/1999/xlink" xlink:title="pronotal length" id="ABBRID0EFOHK" xlink:type="simple">PL</abbrev>/<abbrev xmlns:xlink="http://www.w3.org/1999/xlink" xlink:title="pronotal width at level of posterior margin" id="ABBRID0EJOHK" xlink:type="simple">PW</abbrev> 0.36; <abbrev xmlns:xlink="http://www.w3.org/1999/xlink" xlink:title="minimum distance between eyes" id="ABBRID0ENOHK" xlink:type="simple">DBE</abbrev> 1.4 mm, <abbrev xmlns:xlink="http://www.w3.org/1999/xlink" xlink:title="minimum distance between eyes" id="ABBRID0EROHK" xlink:type="simple">DBE</abbrev>/<abbrev xmlns:xlink="http://www.w3.org/1999/xlink" xlink:title="pronotal width at level of posterior margin" id="ABBRID0EVOHK" xlink:type="simple">PW</abbrev> 0.41.</p><p><bold><italic>Colouration</italic></bold>: Dorsally piceous, with yellowish red head and pronotal sides (Fig. <xref ref-type="fig" rid="F6">22</xref>).</p><p>Head yellowish red, narrowly piceous behind eyes. Pronotum reddish brown to piceous on disc and gradually paler on sides, to yellowish red at anterior angles. Elytron piceous, seldom with faint, small reddish spot(s) at shoulder and/or reddish along suture. Scutellum reddish to piceous. Antennae, other head appendages, and legs yellowish red to red, darker distally. Ventral side reddish brown to brown.</p><p><bold><italic>Surface sculpture</italic></bold>: Dorsal elytral striation variable, usually with ten complete and partly reduced striae, submarginal stria present: (6–11)+1 (Fig. <xref ref-type="fig" rid="F6">22</xref>).</p><p>Head without strioles, with relatively sparse punctation (spaces between punctures 2–5× size of punctures); punctures relatively fine (diameter of punctures smaller than or equal to diameter of microreticulation cells); microreticulation distinct. Pronotum with strioles laterally, with punctation finer than on head and microreticulation fine. Elytron with striation variable, usually with ten dorsal, complete or partly reduced, striae, sometimes with six striae with some strioles between them and stria 1 reduced basally (as in holotype), seldom with 11 stria, stria 1 short, present only medially; submarginal stria long, distinct. Elytron with very fine, sparse punctation and fine microreticulation.</p><p><bold><italic>Structures</italic></bold>: Head relatively broad. Pronotum trapezoid, its lateral margins distinctly convergent anteriorly. Base of prosternum rounded anteriorly, distinctly convex medially; blade of prosternal process relatively broad.</p><p><bold><italic>Male</italic></bold>: Protibia straight, not modified. Proclaws very long, slightly curved, subequal in size, anterior claw with slight median incision of its inner margin subapically, thinner apically. Median lobe of aedeagus robust, with two lobes of dorsal sclerite subequal in length and shape, both covered with scale-like structures; left dorsal lobe slightly shorter and apically broader than right dorsal lobe, with a distinct median concavity and its whole apical 1/2 narrowed, its proximal part very large, and its apex slightly curved downwards, with a distinct crest; right dorsal lobe with apex pointed and membranous area medially; lobes of ventral sclerite sclerotised, pressed together between lobes of dorsal sclerite, but partly visible in left lateral view; left ventral lobe consists of two parts: left sclerotised area (visible as a triangular in left lateral view) and less sclerotised right part (visible in left lateral view); sclerotised area with elongate and broad basal 1/2 and long, thread-like apical 1/2; less sclerotised right part long and broad, with its apical part densely covered with long setae; right ventral lobe long and broad. Parameres with dense, long setae occupying approximately half of dorsal margin (Fig. <xref ref-type="fig" rid="F31">73</xref>).</p><p><bold><italic>Female</italic></bold>: As male, except for more numerous pronotal strioles, sometimes absent only on disc.</p></tp:treatment-sec><tp:treatment-sec sec-type="variability" id="SECID0EKQHK"><title>Variability.</title><p>There is a variation in the elytral striation and colouration described above.</p></tp:treatment-sec><tp:treatment-sec sec-type="Affinities" id="SECID0EPQHK"><title>Affinities.</title><p>The species belongs to the large species with robust median lobe, covered mainly with scale-like structures. Among them, it is similar to <italic><tp:taxon-name><tp:taxon-name-part taxon-name-part-type="genus" reg="Austrelatus">A.</tp:taxon-name-part><tp:taxon-name-part taxon-name-part-type="species" reg="bundunensis">bundunensis</tp:taxon-name-part></tp:taxon-name></italic> sp. nov. in simple male proclaws and shape of the median lobe but differs from it in larger and elongate body, absence of basal elytral band and slightly different structure of median lobe sclerites: see under <italic><tp:taxon-name><tp:taxon-name-part taxon-name-part-type="genus" reg="Austrelatus">A.</tp:taxon-name-part><tp:taxon-name-part taxon-name-part-type="species" reg="bundunensis">bundunensis</tp:taxon-name-part></tp:taxon-name></italic> sp. nov. Also see under <italic><tp:taxon-name><tp:taxon-name-part taxon-name-part-type="genus" reg="Austrelatus">A.</tp:taxon-name-part><tp:taxon-name-part taxon-name-part-type="species" reg="xanthocephalus">xanthocephalus</tp:taxon-name-part></tp:taxon-name></italic>.</p></tp:treatment-sec><tp:treatment-sec sec-type="etymology" id="SECID0EWRHK"><title>Etymology.</title><p>The species name is a combination of the Greek words <italic>miltos</italic> (red lead, red) and <italic>karenon</italic> (head), meaning red-headed and refers to the distinct yellowish red head colouration of the species. The species name is an adjective in the nominative singular.</p></tp:treatment-sec><tp:treatment-sec sec-type="distribution" id="SECID0EASHK"><title>Distribution.</title><p>
              Papua New Guinea: Morobe Province (Fig. <xref ref-type="fig" rid="F65">107</xref>).</p></tp:treatment-sec><tp:treatment-sec sec-type="habitat" id="SECID0EKSHK"><title>Habitat.</title><p>Unknown.</p></tp:treatment-sec><tp:treatment-sec><!--Section generated to contain objects referenced in tp:taxon-treatment.--><fig id="F6" position="float" orientation="portrait"><object-id xmlns:xlink="http://www.w3.org/1999/xlink" content-type="doi" xlink:type="simple">10.3897/zookeys.1201.116131.figures20-22</object-id><object-id xmlns:xlink="http://www.w3.org/1999/xlink" content-type="arpha" xlink:type="simple">0862E5D8-2AF4-5D4C-BA4B-53ED64EAB93C</object-id><label>Figures 20–22.</label><caption><p>Habitus and colouration of <bold>20</bold><italic><tp:taxon-name><tp:taxon-name-part taxon-name-part-type="genus" reg="Austrelatus">Austrelatus</tp:taxon-name-part><tp:taxon-name-part taxon-name-part-type="species" reg="centralensis">centralensis</tp:taxon-name-part></tp:taxon-name></italic> sp. nov., paratype <bold>21</bold><italic><tp:taxon-name><tp:taxon-name-part taxon-name-part-type="genus" reg="Austrelatus">A.</tp:taxon-name-part><tp:taxon-name-part taxon-name-part-type="species" reg="normanbyensis">normanbyensis</tp:taxon-name-part></tp:taxon-name></italic> sp. nov., holotype <bold>22</bold><italic><tp:taxon-name><tp:taxon-name-part taxon-name-part-type="genus" reg="Austrelatus">A.</tp:taxon-name-part><tp:taxon-name-part taxon-name-part-type="species" reg="miltokarenos">miltokarenos</tp:taxon-name-part></tp:taxon-name></italic> sp. nov., holotype. Scale bar: 1 mm.</p></caption><graphic xmlns:xlink="http://www.w3.org/1999/xlink" xlink:href="zookeys-1201-001_article-116131__-g006.jpg" position="float" orientation="portrait" xlink:type="simple" id="oo_1044738.jpg"><uri content-type="original_file" xlink:type="simple">https://binary.pensoft.net/fig/1044738</uri></graphic></fig><fig id="F31" position="float" orientation="portrait"><object-id xmlns:xlink="http://www.w3.org/1999/xlink" content-type="doi" xlink:type="simple">10.3897/zookeys.1201.116131.figure73</object-id><object-id xmlns:xlink="http://www.w3.org/1999/xlink" content-type="arpha" xlink:type="simple">4952AE86-B8AE-529F-BB27-B21D2F569C75</object-id><label>Figure 73.</label><caption><p><italic><tp:taxon-name><tp:taxon-name-part taxon-name-part-type="genus" reg="Austrelatus">Austrelatus</tp:taxon-name-part><tp:taxon-name-part taxon-name-part-type="species" reg="miltokarenos">miltokarenos</tp:taxon-name-part></tp:taxon-name></italic> sp. nov., holotype, median lobe <bold>A</bold> left lateral view <bold>B</bold> right lateral view <bold>C</bold> ventral view <bold>D</bold> left paramere in external view. Scale bar: 1 mm (<bold>A–C</bold>).</p></caption><graphic xmlns:xlink="http://www.w3.org/1999/xlink" xlink:href="zookeys-1201-001_article-116131__-g031.jpg" position="float" orientation="portrait" xlink:type="simple" id="oo_1044763.jpg"><uri content-type="original_file" xlink:type="simple">https://binary.pensoft.net/fig/1044763</uri></graphic></fig><fig id="F65" position="float" orientation="portrait"><object-id xmlns:xlink="http://www.w3.org/1999/xlink" content-type="doi" xlink:type="simple">10.3897/zookeys.1201.116131.figure107</object-id><object-id xmlns:xlink="http://www.w3.org/1999/xlink" content-type="arpha" xlink:type="simple">EC3A9286-B8CC-56A7-9504-2F20F304A4E3</object-id><label>Figure 107.</label><caption><p>Map of New Guinea showing distribution of 23 <italic><tp:taxon-name><tp:taxon-name-part taxon-name-part-type="genus" reg="Austrelatus">Austrelatus</tp:taxon-name-part></tp:taxon-name></italic> species and one subspecies.</p></caption><graphic xmlns:xlink="http://www.w3.org/1999/xlink" xlink:href="zookeys-1201-001_article-116131__-g065.jpg" position="float" orientation="portrait" xlink:type="simple" id="oo_1044797.jpg"><uri content-type="original_file" xlink:type="simple">https://binary.pensoft.net/fig/1044797</uri></graphic></fig></tp:treatment-sec></tp:taxon-treatment>
