# Supplementary material for: ﻿Revision of the Austrelatuspapuensis group with descriptions of 42 new species from New Guinea (Coleoptera, Dytiscidae, Copelatinae)
Source: Zookeys. 2024 May 10;1201:1–165. doi: 10.3897/zookeys.1201.116131 (PMC11101835; doi:10.3897/zookeys.1201.116131)
Supplement: XML Treatment for Austrelatus procerus [file zookeys.1201.116131-treatment34.xml]

<!DOCTYPE tp:taxon-treatment
  PUBLIC "-//TaxonX//DTD Taxonomic Treatment Publishing DTD v0 20100105//EN" "tax-treatment-NSO.dtd">
<tp:taxon-treatment xmlns:tp="http://www.plazi.org/taxpub"><tp:treatment-meta><kwd-group><label>Taxon classification</label><kwd>
                <named-content content-type="kingdom">Animalia</named-content>
              </kwd><kwd>
                <named-content content-type="order">Coleoptera </named-content>
              </kwd><kwd>
                <named-content content-type="family">Dytiscidae</named-content>
              </kwd></kwd-group><mixed-citation publication-type="journal"><person-group><name><surname>Shaverdo</surname><given-names>Helena</given-names></name><name><surname>Hendrich</surname><given-names>Lars</given-names></name><name><surname>Surbakti</surname><given-names>Suriani</given-names></name><name><surname>Panjaitan</surname><given-names>Rawati</given-names></name><name><surname>Balke</surname><given-names>Michael</given-names></name></person-group><article-title>﻿Revision of the <italic><tp:taxon-name><tp:taxon-name-part taxon-name-part-type="genus" reg="Austrelatus">Austrelatus</tp:taxon-name-part><tp:taxon-name-part taxon-name-part-type="species" reg="papuensis">papuensis</tp:taxon-name-part></tp:taxon-name></italic> group with descriptions of 42 new species from New Guinea (<tp:taxon-name><tp:taxon-name-part taxon-name-part-type="order">Coleoptera</tp:taxon-name-part></tp:taxon-name>, <tp:taxon-name><tp:taxon-name-part taxon-name-part-type="family">Dytiscidae</tp:taxon-name-part></tp:taxon-name>, <tp:taxon-name><tp:taxon-name-part taxon-name-part-type="subfamily">Copelatinae</tp:taxon-name-part></tp:taxon-name>)</article-title><source>Zookeys</source><day>10</day><month>05</month><year>2024</year><volume>1201</volume><fpage>1</fpage><lpage>165</lpage><pub-id pub-id-type="doi">10.3897/zookeys.1201.116131</pub-id></mixed-citation></tp:treatment-meta><tp:nomenclature><label>﻿﻿34.</label><tp:taxon-name>
              <object-id xmlns:xlink="http://www.w3.org/1999/xlink" content-type="arpha" xlink:type="simple">D10CB8BF-F431-53CD-BCD9-9447AA3442DC</object-id>
              <tp:taxon-name-part taxon-name-part-type="genus" reg="Austrelatus">Austrelatus</tp:taxon-name-part>
              <tp:taxon-name-part taxon-name-part-type="species" reg="procerus">procerus</tp:taxon-name-part>
              <object-id xmlns:xlink="http://www.w3.org/1999/xlink" content-type="zoobank" xlink:type="simple">https://zoobank.org/C6D50444-65C7-49B4-B2F5-0AF9A04CA0B5</object-id>
            </tp:taxon-name><tp:taxon-status xmlns:xlink="http://www.w3.org/1999/xlink" xlink:type="simple">sp. nov.</tp:taxon-status><xref ref-type="fig" rid="F1">Figs 2</xref><xref ref-type="fig" rid="F18">, 60</xref><xref ref-type="fig" rid="F65">, 107</xref></tp:nomenclature><tp:treatment-sec sec-type="type locality" id="SECID0E4UBM"><title>Type locality.</title><p>Indonesia: West Papua Province: Sorong Regency, road Sorong-Teminabuan, <named-content xmlns:xlink="http://www.w3.org/1999/xlink" content-type="dwc:verbatimCoordinates" xlink:type="simple"><named-content content-type="geo-json" specific-use="{&#34;type&#34;:&#34;Point&#34;,&#34;coordinates&#34;:[131.900028,-1.135722]}" id="NCID0EGVBM" xlink:type="simple">01°08'08.6"S, 131°54'00.1"E</named-content></named-content>, 130 m a.s.l.</p></tp:treatment-sec><tp:treatment-sec sec-type="type material" id="SECID0ELVBM"><title>Type material.</title><p><bold><italic>Holotype</italic></bold>: male “Indonesia: Papua Barat, Sorong-Teminabuan, 130 m, 2.x.2014, <named-content xmlns:xlink="http://www.w3.org/1999/xlink" content-type="dwc:verbatimCoordinates" xlink:type="simple"><named-content content-type="geo-json" specific-use="{&#34;type&#34;:&#34;Point&#34;,&#34;coordinates&#34;:[131.900015,-1.135727]}" id="NCID0EZVBM" xlink:type="simple">-1,1357267 131,9000149</named-content></named-content>, UNIPA team (BH047)” (<abbrev xmlns:xlink="http://www.w3.org/1999/xlink" content-type="institution" xlink:title="Kelompok Serranga Papua Collection, UNCEN, Jayapura, Papua, Indonesia" id="ABBRID0E5VBM" xlink:type="simple">KSP</abbrev>). <bold><italic>Paratypes</italic></bold>: 2 females “Indonesia: Papua Barat, Sorong-Teminabuan, 50 m, 2.x.2014, <named-content xmlns:xlink="http://www.w3.org/1999/xlink" content-type="dwc:verbatimCoordinates" xlink:type="simple"><named-content content-type="geo-json" specific-use="{&#34;type&#34;:&#34;Point&#34;,&#34;coordinates&#34;:[131.612565,-1.109290]}" id="NCID0EJWBM" xlink:type="simple">-1,1092904 131,6125645</named-content></named-content>, B. Sumoked (BH046)”, with two green text labels “6453” and “6454”, respectively (<named-content xmlns:xlink="http://www.w3.org/1999/xlink" content-type="dwc:institutional_code" xlink:title="Museum Zoologicum Bogoriense, Cibinong, West Java, Indonesia" xlink:href="http://grbio.org/institution/museum-zoologicum-bogoriense" xlink:type="simple">MZB</named-content>, <named-content xmlns:xlink="http://www.w3.org/1999/xlink" content-type="dwc:institutional_code" xlink:title="SNSB-Zoologische Staatssammlung München, Munich, Germany" xlink:href="http://grbio.org/institution/zoologische-staatssammlung" xlink:type="simple">ZSM</named-content>).</p></tp:treatment-sec><tp:treatment-sec sec-type="description" id="SECID0E5WBM"><title>Description.</title><p><bold><italic>Body size and form</italic></bold>: Beetle small, distinctly elongate (Fig. <xref ref-type="fig" rid="F1">2</xref>).</p><p><bold><italic>Measurements</italic></bold>: <abbrev xmlns:xlink="http://www.w3.org/1999/xlink" xlink:title="total length, measured from front of head to apex of elytra" id="ABBRID0EUXBM" xlink:type="simple">TL</abbrev> 4.5–4.55 mm, <abbrev xmlns:xlink="http://www.w3.org/1999/xlink" xlink:title="total length minus head length, measured from anterior margin of pronotum to apex of elytra" id="ABBRID0EYXBM" xlink:type="simple">TL-H</abbrev> 4.1 mm, <abbrev xmlns:xlink="http://www.w3.org/1999/xlink" xlink:title="maximum width of body measured at right angle to TL" id="ABBRID0E3XBM" xlink:type="simple">MW</abbrev> 2–2.05 mm, <abbrev xmlns:xlink="http://www.w3.org/1999/xlink" xlink:title="total length, measured from front of head to apex of elytra" id="ABBRID0EAYBM" xlink:type="simple">TL</abbrev>/<abbrev xmlns:xlink="http://www.w3.org/1999/xlink" xlink:title="maximum width of body measured at right angle to TL" id="ABBRID0EEYBM" xlink:type="simple">MW</abbrev> 2.22–2.25; <abbrev xmlns:xlink="http://www.w3.org/1999/xlink" xlink:title="pronotal length" id="ABBRID0EIYBM" xlink:type="simple">PL</abbrev> 0.7–0.75 mm, <abbrev xmlns:xlink="http://www.w3.org/1999/xlink" xlink:title="pronotal width at level of posterior margin" id="ABBRID0EMYBM" xlink:type="simple">PW</abbrev> 1.83–1.9 mm, <abbrev xmlns:xlink="http://www.w3.org/1999/xlink" xlink:title="pronotal length" id="ABBRID0EQYBM" xlink:type="simple">PL</abbrev>/<abbrev xmlns:xlink="http://www.w3.org/1999/xlink" xlink:title="pronotal width at level of posterior margin" id="ABBRID0EUYBM" xlink:type="simple">PW</abbrev> 0.38; <abbrev xmlns:xlink="http://www.w3.org/1999/xlink" xlink:title="minimum distance between eyes" id="ABBRID0EYYBM" xlink:type="simple">DBE</abbrev> 0.85–0.9 mm, <abbrev xmlns:xlink="http://www.w3.org/1999/xlink" xlink:title="minimum distance between eyes" id="ABBRID0E3YBM" xlink:type="simple">DBE</abbrev>/<abbrev xmlns:xlink="http://www.w3.org/1999/xlink" xlink:title="pronotal width at level of posterior margin" id="ABBRID0EAZBM" xlink:type="simple">PW</abbrev> 0.47. <bold><italic>Holotype</italic></bold>: <abbrev xmlns:xlink="http://www.w3.org/1999/xlink" xlink:title="total length, measured from front of head to apex of elytra" id="ABBRID0EHZBM" xlink:type="simple">TL</abbrev> 4.5 mm, <abbrev xmlns:xlink="http://www.w3.org/1999/xlink" xlink:title="total length minus head length, measured from anterior margin of pronotum to apex of elytra" id="ABBRID0ELZBM" xlink:type="simple">TL-H</abbrev> 4.1 mm, <abbrev xmlns:xlink="http://www.w3.org/1999/xlink" xlink:title="maximum width of body measured at right angle to TL" id="ABBRID0EPZBM" xlink:type="simple">MW</abbrev> 2.05 mm, <abbrev xmlns:xlink="http://www.w3.org/1999/xlink" xlink:title="total length, measured from front of head to apex of elytra" id="ABBRID0ETZBM" xlink:type="simple">TL</abbrev>/<abbrev xmlns:xlink="http://www.w3.org/1999/xlink" xlink:title="maximum width of body measured at right angle to TL" id="ABBRID0EXZBM" xlink:type="simple">MW</abbrev> 2.22; <abbrev xmlns:xlink="http://www.w3.org/1999/xlink" xlink:title="pronotal length" id="ABBRID0E2ZBM" xlink:type="simple">PL</abbrev> 0.75 mm, <abbrev xmlns:xlink="http://www.w3.org/1999/xlink" xlink:title="pronotal width at level of posterior margin" id="ABBRID0E6ZBM" xlink:type="simple">PW</abbrev> 1.9 mm, <abbrev xmlns:xlink="http://www.w3.org/1999/xlink" xlink:title="pronotal length" id="ABBRID0ED1BM" xlink:type="simple">PL</abbrev>/<abbrev xmlns:xlink="http://www.w3.org/1999/xlink" xlink:title="pronotal width at level of posterior margin" id="ABBRID0EH1BM" xlink:type="simple">PW</abbrev> 0.38; <abbrev xmlns:xlink="http://www.w3.org/1999/xlink" xlink:title="minimum distance between eyes" id="ABBRID0EL1BM" xlink:type="simple">DBE</abbrev> 0.9 mm, <abbrev xmlns:xlink="http://www.w3.org/1999/xlink" xlink:title="minimum distance between eyes" id="ABBRID0EP1BM" xlink:type="simple">DBE</abbrev>/<abbrev xmlns:xlink="http://www.w3.org/1999/xlink" xlink:title="pronotal width at level of posterior margin" id="ABBRID0ET1BM" xlink:type="simple">PW</abbrev> 0.47.</p><p><bold><italic>Colouration</italic></bold>: Elytra piceous, head and pronotum paler; yellow basal band on elytron distinct and broad (Fig. <xref ref-type="fig" rid="F1">2</xref>).</p><p>Head yellowish red, narrowly darker behind eyes. Pronotum dark brown on disc and gradually paler (to yellowish red) to sides. Elytron piceous, with broad yellow basal band and yellow apex. Scutellum yellowish red. Antennae, other head appendages, and pro- and mesolegs yellowish to yellowish red, metalegs darker, all leg darker distally. Ventral side yellowish to yellowish red.</p><p><bold><italic>Surface sculpture</italic></bold>: Elytron without striae or with 6 weakly impressed striae, submarginal stria absent: (0–6)+0 (Fig. <xref ref-type="fig" rid="F1">2</xref>).</p><p>Head without strioles, with distinct, uneven punctation (spaces between punctures 1–5× size of punctures); punctures fine (diameter of punctures smaller than or equal to diameter of microreticulation cells); microreticulation distinct. Pronotum without or with short, weak strioles on sides, with punctation sparser than on head and microreticulation distinct. Elytron without striae, with four puncture lines, or as in holotype, with six weakly impressed striae: striae 2 and 4 complete, other striae strongly reduced, especially basally. Elytron with fine, sparse punctation and distinct microreticulation. Abdominal ventrite 6 with distinct punctation sparse medially and forming denser area at each lateral side, with few strioles laterally.</p><p><bold><italic>Structures</italic></bold>: Head broad. Pronotum trapezoid, its lateral margins convergent anteriorly. Base of prosternum rounded anteriorly, convex medially; blade of prosternal process short and broad.</p><p><bold><italic>Male</italic></bold>: Protibia straight, not modified. Proclaws long, subequal in length, anterior claw thicker subapically and more strongly curved downwards than posterior one and due to this with a median incision on its inner margin. Median lobe of aedeagus with two lobes of dorsal sclerite subequal in length, covered with scale-like structures; left dorsal lobe with lateral margin concave apically, with its side concave subapically and medially, and with some spinula-like structures medially in left lateral view; apex of left dorsal lobe straight, with thickened tip; left lobe of ventral sclerite with elongate, narrow sclerotised area, with its apex visible in left lateral view; right lobe of ventral sclerite membranous. Parameres with relatively long and dense setae occupying distinctly more than half of dorsal margin; more distally situated setae denser and longer than more proximal ones (Fig. <xref ref-type="fig" rid="F18">60</xref>).</p><p><bold><italic>Female</italic></bold>: As male, but elytron without striae and pronotum with numerous, weak strioles on its sides.</p></tp:treatment-sec><tp:treatment-sec sec-type="variability" id="SECID0EI3BM"><title>Variability.</title><p>There is a variation in the elytral striation described above: the holotype has elytron with 6 dorsal striae and both females are without elytral striae.</p></tp:treatment-sec><tp:treatment-sec sec-type="Affinities" id="SECID0EN3BM"><title>Affinities.</title><p>The species is similar to <italic><tp:taxon-name><tp:taxon-name-part taxon-name-part-type="genus" reg="Austrelatus">A.</tp:taxon-name-part><tp:taxon-name-part taxon-name-part-type="species" reg="leptos">leptos</tp:taxon-name-part></tp:taxon-name></italic> sp. nov. in small size, elongate habitus, and dorsal colouration, but differs from it in sturdier habitus, convergent anteriorly pronotal lateral margins, elytron with striae and broader yellow basal band, and different shape of the median lobe and male proclaws.</p></tp:treatment-sec><tp:treatment-sec sec-type="etymology" id="SECID0E53BM"><title>Etymology.</title><p>The species name is a Latin adjective meaning slender, and indicates the elongate habitus of the species.</p></tp:treatment-sec><tp:treatment-sec sec-type="distribution" id="SECID0ED4BM"><title>Distribution.</title><p>Indonesia: West Papua Province: Sorong Regency. The species is known only from the type locality (Fig. <xref ref-type="fig" rid="F65">107</xref>).</p></tp:treatment-sec><tp:treatment-sec sec-type="habitat" id="SECID0EN4BM"><title>Habitat.</title><p>The species was collected in small forest pools rich in rotten leaves.</p></tp:treatment-sec><tp:treatment-sec><!--Section generated to contain objects referenced in tp:taxon-treatment.--><fig id="F1" position="float" orientation="portrait"><object-id xmlns:xlink="http://www.w3.org/1999/xlink" content-type="doi" xlink:type="simple">10.3897/zookeys.1201.116131.figures1-4</object-id><object-id xmlns:xlink="http://www.w3.org/1999/xlink" content-type="arpha" xlink:type="simple">890AF1AF-88B5-5D5B-A623-F2E150D74AFA</object-id><label>Figures 1–4.</label><caption><p>Habitus and colouration of the holotypes of <bold>1</bold><italic><tp:taxon-name><tp:taxon-name-part taxon-name-part-type="genus" reg="Austrelatus">Austrelatus</tp:taxon-name-part><tp:taxon-name-part taxon-name-part-type="species" reg="leptos">leptos</tp:taxon-name-part></tp:taxon-name></italic> sp. nov. <bold>2</bold><italic><tp:taxon-name><tp:taxon-name-part taxon-name-part-type="genus" reg="Austrelatus">A.</tp:taxon-name-part><tp:taxon-name-part taxon-name-part-type="species" reg="procerus">procerus</tp:taxon-name-part></tp:taxon-name></italic> sp. nov. <bold>3</bold><italic><tp:taxon-name><tp:taxon-name-part taxon-name-part-type="genus" reg="Austrelatus">A.</tp:taxon-name-part><tp:taxon-name-part taxon-name-part-type="species" reg="lopintolensis">lopintolensis</tp:taxon-name-part></tp:taxon-name></italic> sp. nov. <bold>4</bold><italic><tp:taxon-name><tp:taxon-name-part taxon-name-part-type="genus" reg="Austrelatus">A.</tp:taxon-name-part><tp:taxon-name-part taxon-name-part-type="species" reg="ohu">ohu</tp:taxon-name-part></tp:taxon-name></italic> sp. nov. Scale bars: 1 mm.</p></caption><graphic xmlns:xlink="http://www.w3.org/1999/xlink" xlink:href="zookeys-1201-001_article-116131__-g001.jpg" position="float" orientation="portrait" xlink:type="simple" id="oo_1044733.jpg"><uri content-type="original_file" xlink:type="simple">https://binary.pensoft.net/fig/1044733</uri></graphic></fig><fig id="F18" position="float" orientation="portrait"><object-id xmlns:xlink="http://www.w3.org/1999/xlink" content-type="doi" xlink:type="simple">10.3897/zookeys.1201.116131.figure60</object-id><object-id xmlns:xlink="http://www.w3.org/1999/xlink" content-type="arpha" xlink:type="simple">2A0E3946-75DA-5244-B614-903E0D0D90CA</object-id><label>Figure 60.</label><caption><p><italic><tp:taxon-name><tp:taxon-name-part taxon-name-part-type="genus" reg="Austrelatus">Austrelatus</tp:taxon-name-part><tp:taxon-name-part taxon-name-part-type="species" reg="procerus">procerus</tp:taxon-name-part></tp:taxon-name></italic> sp. nov., holotype, median lobe <bold>A</bold> left lateral view <bold>B</bold> right lateral view <bold>C</bold> ventral view <bold>D</bold> left paramere in external view. Scale bar: 1 mm (<bold>A–C</bold>).</p></caption><graphic xmlns:xlink="http://www.w3.org/1999/xlink" xlink:href="zookeys-1201-001_article-116131__-g018.jpg" position="float" orientation="portrait" xlink:type="simple" id="oo_1044750.jpg"><uri content-type="original_file" xlink:type="simple">https://binary.pensoft.net/fig/1044750</uri></graphic></fig><fig id="F65" position="float" orientation="portrait"><object-id xmlns:xlink="http://www.w3.org/1999/xlink" content-type="doi" xlink:type="simple">10.3897/zookeys.1201.116131.figure107</object-id><object-id xmlns:xlink="http://www.w3.org/1999/xlink" content-type="arpha" xlink:type="simple">EC3A9286-B8CC-56A7-9504-2F20F304A4E3</object-id><label>Figure 107.</label><caption><p>Map of New Guinea showing distribution of 23 <italic><tp:taxon-name><tp:taxon-name-part taxon-name-part-type="genus" reg="Austrelatus">Austrelatus</tp:taxon-name-part></tp:taxon-name></italic> species and one subspecies.</p></caption><graphic xmlns:xlink="http://www.w3.org/1999/xlink" xlink:href="zookeys-1201-001_article-116131__-g065.jpg" position="float" orientation="portrait" xlink:type="simple" id="oo_1044797.jpg"><uri content-type="original_file" xlink:type="simple">https://binary.pensoft.net/fig/1044797</uri></graphic></fig></tp:treatment-sec></tp:taxon-treatment>
