# Supplementary material for: ﻿Revision of the Austrelatuspapuensis group with descriptions of 42 new species from New Guinea (Coleoptera, Dytiscidae, Copelatinae)
Source: Zookeys. 2024 May 10;1201:1–165. doi: 10.3897/zookeys.1201.116131 (PMC11101835; doi:10.3897/zookeys.1201.116131)
Supplement: XML Treatment for Austrelatus pseudogestroi [file zookeys.1201.116131-treatment35.xml]

<!DOCTYPE tp:taxon-treatment
  PUBLIC "-//TaxonX//DTD Taxonomic Treatment Publishing DTD v0 20100105//EN" "tax-treatment-NSO.dtd">
<tp:taxon-treatment xmlns:tp="http://www.plazi.org/taxpub"><tp:treatment-meta><kwd-group><label>Taxon classification</label><kwd>
                <named-content content-type="kingdom">Animalia</named-content>
              </kwd><kwd>
                <named-content content-type="order">Coleoptera </named-content>
              </kwd><kwd>
                <named-content content-type="family">Dytiscidae</named-content>
              </kwd></kwd-group><mixed-citation publication-type="journal"><person-group><name><surname>Shaverdo</surname><given-names>Helena</given-names></name><name><surname>Hendrich</surname><given-names>Lars</given-names></name><name><surname>Surbakti</surname><given-names>Suriani</given-names></name><name><surname>Panjaitan</surname><given-names>Rawati</given-names></name><name><surname>Balke</surname><given-names>Michael</given-names></name></person-group><article-title>﻿Revision of the <italic><tp:taxon-name><tp:taxon-name-part taxon-name-part-type="genus" reg="Austrelatus">Austrelatus</tp:taxon-name-part><tp:taxon-name-part taxon-name-part-type="species" reg="papuensis">papuensis</tp:taxon-name-part></tp:taxon-name></italic> group with descriptions of 42 new species from New Guinea (<tp:taxon-name><tp:taxon-name-part taxon-name-part-type="order">Coleoptera</tp:taxon-name-part></tp:taxon-name>, <tp:taxon-name><tp:taxon-name-part taxon-name-part-type="family">Dytiscidae</tp:taxon-name-part></tp:taxon-name>, <tp:taxon-name><tp:taxon-name-part taxon-name-part-type="subfamily">Copelatinae</tp:taxon-name-part></tp:taxon-name>)</article-title><source>Zookeys</source><day>10</day><month>05</month><year>2024</year><volume>1201</volume><fpage>1</fpage><lpage>165</lpage><pub-id pub-id-type="doi">10.3897/zookeys.1201.116131</pub-id></mixed-citation></tp:treatment-meta><tp:nomenclature><label>﻿﻿35.</label><tp:taxon-name>
              <object-id xmlns:xlink="http://www.w3.org/1999/xlink" content-type="arpha" xlink:type="simple">75C28A58-D825-5C6D-98A0-587CF0403E91</object-id>
              <tp:taxon-name-part taxon-name-part-type="genus" reg="Austrelatus">Austrelatus</tp:taxon-name-part>
              <tp:taxon-name-part taxon-name-part-type="species" reg="pseudogestroi">pseudogestroi</tp:taxon-name-part>
              <object-id xmlns:xlink="http://www.w3.org/1999/xlink" content-type="zoobank" xlink:type="simple">https://zoobank.org/B222C677-92BA-47E9-AB57-E3135B282E2E</object-id>
            </tp:taxon-name><tp:taxon-status xmlns:xlink="http://www.w3.org/1999/xlink" xlink:type="simple">sp. nov.</tp:taxon-status><xref ref-type="fig" rid="F14">Figs 53</xref><xref ref-type="fig" rid="F60">, 102</xref><xref ref-type="fig" rid="F66">, 108</xref></tp:nomenclature><tp:treatment-sec sec-type="type locality" id="SECID0EH6BM"><title>Type locality.</title><p>Papua New Guinea: National Capital District Province, Port Moresby, Brown River Road situated nearby to the suburbs Morata and Waigani.</p></tp:treatment-sec><tp:treatment-sec sec-type="type material" id="SECID0EM6BM"><title>Type material.</title><p><bold><italic>Holotype</italic></bold>: male “Stn. No. 195”, “Papua: Pt. Moresby Brown R. Rd., 15.III.1965”, “M.E.Bacchus, B.M. 1965-120” (<named-content xmlns:xlink="http://www.w3.org/1999/xlink" content-type="dwc:institutional_code" xlink:title="The Natural History Museum, London, UK" xlink:href="http://grbio.org/institution/natural-history-museum-london" xlink:type="simple">BMNH</named-content>).</p></tp:treatment-sec><tp:treatment-sec sec-type="description" id="SECID0E66BM"><title>Description.</title><p><bold><italic>Body size and form</italic></bold>: Beetle medium-sized, oblong-oval (Fig. <xref ref-type="fig" rid="F14">53</xref>).</p><p><bold><italic>Measurements</italic>: <italic>Holotype</italic></bold>: <abbrev xmlns:xlink="http://www.w3.org/1999/xlink" xlink:title="total length, measured from front of head to apex of elytra" id="ABBRID0EWACM" xlink:type="simple">TL</abbrev> 6.9 mm, <abbrev xmlns:xlink="http://www.w3.org/1999/xlink" xlink:title="total length minus head length, measured from anterior margin of pronotum to apex of elytra" id="ABBRID0E1ACM" xlink:type="simple">TL-H</abbrev> 6.2 mm, <abbrev xmlns:xlink="http://www.w3.org/1999/xlink" xlink:title="maximum width of body measured at right angle to TL" id="ABBRID0E5ACM" xlink:type="simple">MW</abbrev> 3.3 mm, <abbrev xmlns:xlink="http://www.w3.org/1999/xlink" xlink:title="total length, measured from front of head to apex of elytra" id="ABBRID0ECBCM" xlink:type="simple">TL</abbrev>/<abbrev xmlns:xlink="http://www.w3.org/1999/xlink" xlink:title="maximum width of body measured at right angle to TL" id="ABBRID0EGBCM" xlink:type="simple">MW</abbrev> 2.09; <abbrev xmlns:xlink="http://www.w3.org/1999/xlink" xlink:title="pronotal length" id="ABBRID0EKBCM" xlink:type="simple">PL</abbrev> 0.95 mm, <abbrev xmlns:xlink="http://www.w3.org/1999/xlink" xlink:title="pronotal width at level of posterior margin" id="ABBRID0EOBCM" xlink:type="simple">PW</abbrev> 2.7 mm, <abbrev xmlns:xlink="http://www.w3.org/1999/xlink" xlink:title="pronotal length" id="ABBRID0ESBCM" xlink:type="simple">PL</abbrev>/<abbrev xmlns:xlink="http://www.w3.org/1999/xlink" xlink:title="pronotal width at level of posterior margin" id="ABBRID0EWBCM" xlink:type="simple">PW</abbrev> 0.35; <abbrev xmlns:xlink="http://www.w3.org/1999/xlink" xlink:title="minimum distance between eyes" id="ABBRID0E1BCM" xlink:type="simple">DBE</abbrev> 1 mm, <abbrev xmlns:xlink="http://www.w3.org/1999/xlink" xlink:title="minimum distance between eyes" id="ABBRID0E5BCM" xlink:type="simple">DBE</abbrev>/<abbrev xmlns:xlink="http://www.w3.org/1999/xlink" xlink:title="pronotal width at level of posterior margin" id="ABBRID0ECCCM" xlink:type="simple">PW</abbrev> 0.37.</p><p><bold><italic>Colouration</italic></bold>: With piceous elytra and pronotum and yellowish red head, pronotal sides, and elytral basal band and apex (Fig. <xref ref-type="fig" rid="F14">53</xref>).</p><p>Head almost completely yellowish red, narrowly piceous behind eyes and with V-shaped, brown spot medially. Pronotum piceous on disc and broadly yellowish red on sides, especially at anterior angles. Elytron piceous, with rather broad yellowish red basal band; elytron broadly yellow apically, usually extending between striae, especially laterally (up to elytral half). Scutellum piceous. Antennae, other head appendages, and pro- and mesolegs yellowish red, metalegs darker, especially distally. Ventral side piceous, with paler prosternum.</p><p><bold><italic>Surface sculpture</italic></bold>: Elytron with 11+1 striae, striae 1–3 reduced basally (Fig. <xref ref-type="fig" rid="F14">53</xref>).</p><p>Head without strioles, with relatively dense punctation (spaces between punctures 1–3× size of punctures); punctures relatively fine (diameter of punctures usually equal to and smaller than diameter of microreticulation cells); microreticulation distinct. Pronotum without strioles, with punctation finer than on head and microreticulation fine. Elytron with 11 dorsal striae, stria 1 absent in basal 1/2 and interrupted in apical 1/2; striae 2 and 3 absent in basal ¼ and additionally interrupted basally; submarginal stria present, well-developed. Elytron with fine punctation and microreticulation.</p><p><bold><italic>Structures</italic></bold>: Head relatively broad. Pronotum trapezoid, its lateral margins convergent anteriorly. Base of prosternum rounded anteriorly, convex medially; blade of prosternal process relatively narrow.</p><p><bold><italic>Male</italic></bold>: Protibia straight, not modified. Proclaws relatively long; anterior claw shorter, thicker and more curved than posterior one and due to this with a median incision on its inner margin. Median lobe of aedeagus relatively broad, with two lobes of dorsal sclerite with narrowly rounded apexes, left straight, right slightly curved to left; left dorsal lobe slightly longer than right dorsal lobe, distinctly narrowed to apex in its apical 1/3; lateral side of left dorsal lobe covered with large scale-like structures towards dorsal side and smaller scale-like structures towards apex, with numerous small spinula-like structures on slightly beaded lateral margin and numerous large, short spinula-like structures medially; right dorsal lobe covered with large scale-like structures, with small median membranous area; lobes of ventral sclerite sclerotised, long, broad, partly visible in left lateral view; left ventral lobe with elongate, strong sclerotised area, with curved apex and broad slightly sclerotised part rounded apically; right ventral lobe distinctly longer than left one, slightly sclerotised, with long curved apex visible in left lateral view. Parameres with dense, long setae occupying distinctly more than half of dorsal margin; on small area proximally very distinctly shorter and sparser (Fig. <xref ref-type="fig" rid="F60">102</xref>).</p><p><bold><italic>Female</italic></bold>: Unknown.</p></tp:treatment-sec><tp:treatment-sec sec-type="Affinities" id="SECID0EXDCM"><title>Affinities.</title><p>The species belong to the medium-sized species with median lobe of the aedeagus that has scale- and spinula-like structures on the left dorsal lobe and among them, to the species with surface of left dorsal lobe completely covered by scale- and spinula-like structures in left lateral and ventral views. Based on dorsal colouration and general shape of the median lobe, it is similar to <italic><tp:taxon-name><tp:taxon-name-part taxon-name-part-type="genus" reg="Austrelatus">A.</tp:taxon-name-part><tp:taxon-name-part taxon-name-part-type="species" reg="asteios">asteios</tp:taxon-name-part></tp:taxon-name></italic> sp. nov., <italic><tp:taxon-name><tp:taxon-name-part taxon-name-part-type="genus" reg="Austrelatus">A.</tp:taxon-name-part><tp:taxon-name-part taxon-name-part-type="species" reg="epicharis">epicharis</tp:taxon-name-part></tp:taxon-name></italic> sp. nov., <italic><tp:taxon-name><tp:taxon-name-part taxon-name-part-type="genus" reg="Austrelatus">A.</tp:taxon-name-part><tp:taxon-name-part taxon-name-part-type="species" reg="wasurensis">wasurensis</tp:taxon-name-part></tp:taxon-name></italic> sp. nov., and <italic><tp:taxon-name><tp:taxon-name-part taxon-name-part-type="genus" reg="Austrelatus">A.</tp:taxon-name-part><tp:taxon-name-part taxon-name-part-type="species" reg="yeretuar">yeretuar</tp:taxon-name-part></tp:taxon-name></italic> sp. nov. but differs from them in larger body size and left dorsal lobe of the median lobe with narrow, shallow, concavity under the lateral margin and different organisation of the surface structures. In body size, shape and colouration, it is very similar to <italic><tp:taxon-name><tp:taxon-name-part taxon-name-part-type="genus" reg="Austrelatus">A.</tp:taxon-name-part><tp:taxon-name-part taxon-name-part-type="species" reg="gestroi">gestroi</tp:taxon-name-part></tp:taxon-name></italic> sp. nov. but differs from it in the elytron with a broader yellowish red basal band and different shape of the median lobe: the left dorsal lobe is broader and its apical part is distinctly shorter.</p></tp:treatment-sec><tp:treatment-sec sec-type="etymology" id="SECID0EUFCM"><title>Etymology.</title><p>The species is named after its similarity to <italic><tp:taxon-name><tp:taxon-name-part taxon-name-part-type="genus" reg="Austrelatus">A.</tp:taxon-name-part><tp:taxon-name-part taxon-name-part-type="species" reg="gestroi">gestroi</tp:taxon-name-part></tp:taxon-name></italic>. The name is a noun in the nominative singular standing in apposition.</p></tp:treatment-sec><tp:treatment-sec sec-type="distribution" id="SECID0EFGCM"><title>Distribution.</title><p>
              Papua New Guinea: National Capital District. The species is known only from the type locality (Fig. <xref ref-type="fig" rid="F66">108</xref>).</p></tp:treatment-sec><tp:treatment-sec sec-type="habitat" id="SECID0EPGCM"><title>Habitat.</title><p>Unknown.</p></tp:treatment-sec><tp:treatment-sec><!--Section generated to contain objects referenced in tp:taxon-treatment.--><fig id="F14" position="float" orientation="portrait"><object-id xmlns:xlink="http://www.w3.org/1999/xlink" content-type="doi" xlink:type="simple">10.3897/zookeys.1201.116131.figures50-53</object-id><object-id xmlns:xlink="http://www.w3.org/1999/xlink" content-type="arpha" xlink:type="simple">E1657742-528F-5E21-82C1-60A81B55AC28</object-id><label>Figures 50–53.</label><caption><p>Habitus and colouration of <bold>50</bold><italic><tp:taxon-name><tp:taxon-name-part taxon-name-part-type="genus" reg="Austrelatus">Austrelatus</tp:taxon-name-part><tp:taxon-name-part taxon-name-part-type="species" reg="fuscus">fuscus</tp:taxon-name-part></tp:taxon-name></italic> sp. nov., holotype <bold>51</bold><italic><tp:taxon-name><tp:taxon-name-part taxon-name-part-type="genus" reg="Austrelatus">A.</tp:taxon-name-part><tp:taxon-name-part taxon-name-part-type="species" reg="wasiorensis">wasiorensis</tp:taxon-name-part></tp:taxon-name></italic> sp. nov., holotype <bold>52</bold><italic><tp:taxon-name><tp:taxon-name-part taxon-name-part-type="genus" reg="Austrelatus">A.</tp:taxon-name-part><tp:taxon-name-part taxon-name-part-type="species" reg="gestroi">gestroi</tp:taxon-name-part></tp:taxon-name></italic> (Régimbart, 1892) <bold>53</bold><italic><tp:taxon-name><tp:taxon-name-part taxon-name-part-type="genus" reg="Austrelatus">A.</tp:taxon-name-part><tp:taxon-name-part taxon-name-part-type="species" reg="pseudogestroi">pseudogestroi</tp:taxon-name-part></tp:taxon-name></italic> sp. nov., holotype. Scale bars: 1 mm.</p></caption><graphic xmlns:xlink="http://www.w3.org/1999/xlink" xlink:href="zookeys-1201-001_article-116131__-g014.jpg" position="float" orientation="portrait" xlink:type="simple" id="oo_1044746.jpg"><uri content-type="original_file" xlink:type="simple">https://binary.pensoft.net/fig/1044746</uri></graphic></fig><fig id="F60" position="float" orientation="portrait"><object-id xmlns:xlink="http://www.w3.org/1999/xlink" content-type="doi" xlink:type="simple">10.3897/zookeys.1201.116131.figure102</object-id><object-id xmlns:xlink="http://www.w3.org/1999/xlink" content-type="arpha" xlink:type="simple">167BFE85-EF33-5E04-902B-EC97AF88F86E</object-id><label>Figure 102.</label><caption><p><italic><tp:taxon-name><tp:taxon-name-part taxon-name-part-type="genus" reg="Austrelatus">Austrelatus</tp:taxon-name-part><tp:taxon-name-part taxon-name-part-type="species" reg="pseudogestroi">pseudogestroi</tp:taxon-name-part></tp:taxon-name></italic> sp. nov., holotype, median lobe <bold>A</bold> left lateral view <bold>B</bold> right lateral view <bold>C</bold> ventral view <bold>D</bold> left paramere in external view. Scale bar: 1 mm (<bold>A–C</bold>).</p></caption><graphic xmlns:xlink="http://www.w3.org/1999/xlink" xlink:href="zookeys-1201-001_article-116131__-g060.jpg" position="float" orientation="portrait" xlink:type="simple" id="oo_1044792.jpg"><uri content-type="original_file" xlink:type="simple">https://binary.pensoft.net/fig/1044792</uri></graphic></fig><fig id="F66" position="float" orientation="portrait"><object-id xmlns:xlink="http://www.w3.org/1999/xlink" content-type="doi" xlink:type="simple">10.3897/zookeys.1201.116131.figure108</object-id><object-id xmlns:xlink="http://www.w3.org/1999/xlink" content-type="arpha" xlink:type="simple">B8254EF3-090F-5EAE-9F7E-177A79FE8FD6</object-id><label>Figure 108.</label><caption><p>Map of New Guinea showing distribution of 23 <italic><tp:taxon-name><tp:taxon-name-part taxon-name-part-type="genus" reg="Austrelatus">Austrelatus</tp:taxon-name-part></tp:taxon-name></italic> species.</p></caption><graphic xmlns:xlink="http://www.w3.org/1999/xlink" xlink:href="zookeys-1201-001_article-116131__-g066.jpg" position="float" orientation="portrait" xlink:type="simple" id="oo_1044798.jpg"><uri content-type="original_file" xlink:type="simple">https://binary.pensoft.net/fig/1044798</uri></graphic></fig></tp:treatment-sec></tp:taxon-treatment>
