# Supplementary material for: ﻿Revision of the Austrelatuspapuensis group with descriptions of 42 new species from New Guinea (Coleoptera, Dytiscidae, Copelatinae)
Source: Zookeys. 2024 May 10;1201:1–165. doi: 10.3897/zookeys.1201.116131 (PMC11101835; doi:10.3897/zookeys.1201.116131)
Supplement: XML Treatment for Austrelatus robustus [file zookeys.1201.116131-treatment37.xml]

<!DOCTYPE tp:taxon-treatment
  PUBLIC "-//TaxonX//DTD Taxonomic Treatment Publishing DTD v0 20100105//EN" "tax-treatment-NSO.dtd">
<tp:taxon-treatment xmlns:tp="http://www.plazi.org/taxpub"><tp:treatment-meta><kwd-group><label>Taxon classification</label><kwd>
                <named-content content-type="kingdom">Animalia</named-content>
              </kwd><kwd>
                <named-content content-type="order">Coleoptera </named-content>
              </kwd><kwd>
                <named-content content-type="family">Dytiscidae</named-content>
              </kwd></kwd-group><mixed-citation publication-type="journal"><person-group><name><surname>Shaverdo</surname><given-names>Helena</given-names></name><name><surname>Hendrich</surname><given-names>Lars</given-names></name><name><surname>Surbakti</surname><given-names>Suriani</given-names></name><name><surname>Panjaitan</surname><given-names>Rawati</given-names></name><name><surname>Balke</surname><given-names>Michael</given-names></name></person-group><article-title>﻿Revision of the <italic><tp:taxon-name><tp:taxon-name-part taxon-name-part-type="genus" reg="Austrelatus">Austrelatus</tp:taxon-name-part><tp:taxon-name-part taxon-name-part-type="species" reg="papuensis">papuensis</tp:taxon-name-part></tp:taxon-name></italic> group with descriptions of 42 new species from New Guinea (<tp:taxon-name><tp:taxon-name-part taxon-name-part-type="order">Coleoptera</tp:taxon-name-part></tp:taxon-name>, <tp:taxon-name><tp:taxon-name-part taxon-name-part-type="family">Dytiscidae</tp:taxon-name-part></tp:taxon-name>, <tp:taxon-name><tp:taxon-name-part taxon-name-part-type="subfamily">Copelatinae</tp:taxon-name-part></tp:taxon-name>)</article-title><source>Zookeys</source><day>10</day><month>05</month><year>2024</year><volume>1201</volume><fpage>1</fpage><lpage>165</lpage><pub-id pub-id-type="doi">10.3897/zookeys.1201.116131</pub-id></mixed-citation></tp:treatment-meta><tp:nomenclature><label>﻿﻿37.</label><tp:taxon-name>
              <object-id xmlns:xlink="http://www.w3.org/1999/xlink" content-type="arpha" xlink:type="simple">C0B3781B-DFC1-5F8D-B237-62EB5076DC5A</object-id>
              <tp:taxon-name-part taxon-name-part-type="genus" reg="Austrelatus">Austrelatus</tp:taxon-name-part>
              <tp:taxon-name-part taxon-name-part-type="species" reg="robustus">robustus</tp:taxon-name-part>
              <object-id xmlns:xlink="http://www.w3.org/1999/xlink" content-type="zoobank" xlink:type="simple">https://zoobank.org/0747FD25-78D8-4E39-8E01-6BD1DC547A62</object-id>
            </tp:taxon-name><tp:taxon-status xmlns:xlink="http://www.w3.org/1999/xlink" xlink:type="simple">sp. nov.</tp:taxon-status><xref ref-type="fig" rid="F8">Figs 30</xref><xref ref-type="fig" rid="F39">, 81</xref><xref ref-type="fig" rid="F65">, 107</xref></tp:nomenclature><tp:treatment-sec sec-type="type locality" id="SECID0EITCM"><title>Type locality.</title><p>
              Papua New Guinea: Madang Province, Highway near Madang, <named-content xmlns:xlink="http://www.w3.org/1999/xlink" content-type="dwc:verbatimCoordinates" xlink:type="simple"><named-content content-type="geo-json" specific-use="{&#34;type&#34;:&#34;Point&#34;,&#34;coordinates&#34;:[145.636883,-5.406750]}" id="NCID0ERTCM" xlink:type="simple">05°24.405'S, 145°38.213'E</named-content></named-content>, 80 m a.s.l.</p></tp:treatment-sec><tp:treatment-sec sec-type="type material" id="SECID0EWTCM"><title>Type material.</title><p><bold><italic>Holotype</italic></bold>: male “Papua New Guinea: Madang, Highway nr. Madang, ford, 80m, 26.xi./2.-3.xii.1994, <named-content xmlns:xlink="http://www.w3.org/1999/xlink" content-type="dwc:verbatimCoordinates" xlink:type="simple"><named-content content-type="geo-json" specific-use="{&#34;type&#34;:&#34;Point&#34;,&#34;coordinates&#34;:[145.636883,-5.406750]}" id="NCID0EEUCM" xlink:type="simple">05.24.405S 145.38.213E</named-content></named-content>, Binatang Boys, (<abbrev xmlns:xlink="http://www.w3.org/1999/xlink" xlink:title="Papua New Guinea" id="ABBRID0EJUCM" xlink:type="simple">PNG</abbrev> 117)” (<named-content xmlns:xlink="http://www.w3.org/1999/xlink" content-type="dwc:institutional_code" xlink:title="SNSB-Zoologische Staatssammlung München, Munich, Germany" xlink:href="http://grbio.org/institution/zoologische-staatssammlung" xlink:type="simple">ZSM</named-content>). <bold><italic>Paratypes</italic>: <italic>PNG</italic>: <italic>Madang</italic></bold>: 1 male with the same label as the holotype (<named-content xmlns:xlink="http://www.w3.org/1999/xlink" content-type="dwc:institutional_code" xlink:title="Naturhistorisches Museum Wien, Vienna, Austria" xlink:href="http://grbio.org/institution/naturhistorisches-museum-wien-0" xlink:type="simple">NHMW</named-content>). <bold><italic>Central</italic></bold>: 1 male “Papua New Guinea: Central, Myola, 1110m, i.2008, [09]12.630S 147 31.880E, Posman (<abbrev xmlns:xlink="http://www.w3.org/1999/xlink" xlink:title="Papua New Guinea" id="ABBRID0EHVCM" xlink:type="simple">PNG</abbrev> 177)”, “4119” [green label] (<named-content xmlns:xlink="http://www.w3.org/1999/xlink" content-type="dwc:institutional_code" xlink:title="SNSB-Zoologische Staatssammlung München, Munich, Germany" xlink:href="http://grbio.org/institution/zoologische-staatssammlung" xlink:type="simple">ZSM</named-content>).</p></tp:treatment-sec><tp:treatment-sec sec-type="description" id="SECID0ETVCM"><title>Description.</title><p><bold><italic>Body size and form</italic></bold>: Beetle large, oblong-oval (Fig. <xref ref-type="fig" rid="F8">30</xref>).</p><p><bold><italic>Measurements</italic></bold>: <abbrev xmlns:xlink="http://www.w3.org/1999/xlink" xlink:title="total length, measured from front of head to apex of elytra" id="ABBRID0EJWCM" xlink:type="simple">TL</abbrev> 7.45–7.9 mm, <abbrev xmlns:xlink="http://www.w3.org/1999/xlink" xlink:title="total length minus head length, measured from anterior margin of pronotum to apex of elytra" id="ABBRID0ENWCM" xlink:type="simple">TL-H</abbrev> 6.8–7.1 mm, <abbrev xmlns:xlink="http://www.w3.org/1999/xlink" xlink:title="maximum width of body measured at right angle to TL" id="ABBRID0ERWCM" xlink:type="simple">MW</abbrev> 3.75–3.9 mm, <abbrev xmlns:xlink="http://www.w3.org/1999/xlink" xlink:title="total length, measured from front of head to apex of elytra" id="ABBRID0EVWCM" xlink:type="simple">TL</abbrev>/<abbrev xmlns:xlink="http://www.w3.org/1999/xlink" xlink:title="maximum width of body measured at right angle to TL" id="ABBRID0EZWCM" xlink:type="simple">MW</abbrev> 1.99–2.03; <abbrev xmlns:xlink="http://www.w3.org/1999/xlink" xlink:title="pronotal length" id="ABBRID0E4WCM" xlink:type="simple">PL</abbrev> 1.1–1.2 mm, <abbrev xmlns:xlink="http://www.w3.org/1999/xlink" xlink:title="pronotal width at level of posterior margin" id="ABBRID0EBXCM" xlink:type="simple">PW</abbrev> 3.35–3.6 mm, <abbrev xmlns:xlink="http://www.w3.org/1999/xlink" xlink:title="pronotal length" id="ABBRID0EFXCM" xlink:type="simple">PL</abbrev>/<abbrev xmlns:xlink="http://www.w3.org/1999/xlink" xlink:title="pronotal width at level of posterior margin" id="ABBRID0EJXCM" xlink:type="simple">PW</abbrev> 0.33–0.33; <abbrev xmlns:xlink="http://www.w3.org/1999/xlink" xlink:title="minimum distance between eyes" id="ABBRID0ENXCM" xlink:type="simple">DBE</abbrev> 1.3–1.45 mm, <abbrev xmlns:xlink="http://www.w3.org/1999/xlink" xlink:title="minimum distance between eyes" id="ABBRID0ERXCM" xlink:type="simple">DBE</abbrev>/<abbrev xmlns:xlink="http://www.w3.org/1999/xlink" xlink:title="pronotal width at level of posterior margin" id="ABBRID0EVXCM" xlink:type="simple">PW</abbrev> 0.39–0.4. <bold><italic>Holotype</italic></bold>: <abbrev xmlns:xlink="http://www.w3.org/1999/xlink" xlink:title="total length, measured from front of head to apex of elytra" id="ABBRID0E3XCM" xlink:type="simple">TL</abbrev> 7.45 mm, <abbrev xmlns:xlink="http://www.w3.org/1999/xlink" xlink:title="total length minus head length, measured from anterior margin of pronotum to apex of elytra" id="ABBRID0EAYCM" xlink:type="simple">TL-H</abbrev> 6.8 mm, <abbrev xmlns:xlink="http://www.w3.org/1999/xlink" xlink:title="maximum width of body measured at right angle to TL" id="ABBRID0EEYCM" xlink:type="simple">MW</abbrev> 3.75 mm, <abbrev xmlns:xlink="http://www.w3.org/1999/xlink" xlink:title="total length, measured from front of head to apex of elytra" id="ABBRID0EIYCM" xlink:type="simple">TL</abbrev>/<abbrev xmlns:xlink="http://www.w3.org/1999/xlink" xlink:title="maximum width of body measured at right angle to TL" id="ABBRID0EMYCM" xlink:type="simple">MW</abbrev> 1.99; <abbrev xmlns:xlink="http://www.w3.org/1999/xlink" xlink:title="pronotal length" id="ABBRID0EQYCM" xlink:type="simple">PL</abbrev> 1.1 mm, <abbrev xmlns:xlink="http://www.w3.org/1999/xlink" xlink:title="pronotal width at level of posterior margin" id="ABBRID0EUYCM" xlink:type="simple">PW</abbrev> 3.35 mm, <abbrev xmlns:xlink="http://www.w3.org/1999/xlink" xlink:title="pronotal length" id="ABBRID0EYYCM" xlink:type="simple">PL</abbrev>/<abbrev xmlns:xlink="http://www.w3.org/1999/xlink" xlink:title="pronotal width at level of posterior margin" id="ABBRID0E3YCM" xlink:type="simple">PW</abbrev> 0.33; <abbrev xmlns:xlink="http://www.w3.org/1999/xlink" xlink:title="minimum distance between eyes" id="ABBRID0EAZCM" xlink:type="simple">DBE</abbrev> 1.3 mm, <abbrev xmlns:xlink="http://www.w3.org/1999/xlink" xlink:title="minimum distance between eyes" id="ABBRID0EEZCM" xlink:type="simple">DBE</abbrev>/<abbrev xmlns:xlink="http://www.w3.org/1999/xlink" xlink:title="pronotal width at level of posterior margin" id="ABBRID0EIZCM" xlink:type="simple">PW</abbrev> 0.39.</p><p><bold><italic>Colouration</italic></bold>: Dorsally piceous, with reddish head, pronotal sides and elytral base and apex (Fig. <xref ref-type="fig" rid="F8">30</xref>).</p><p>Head red, narrowly darker behind eyes. Pronotum brown on disc and gradually paler (to dark yellowish red) to sides, especially at anterior angles. Elytron dark brown to piceous, with short, faint, dark yellowish red to reddish basal band present on shoulder area and with yellowish red apex, sometimes more developed laterally. Scutellum dark brown. Antennae, other head appendages, and pro- and mesolegs reddish, metalegs darker, all legs darker distally. Ventral side dark brown, sometimes paler medially and on abdominal ventrites.</p><p><bold><italic>Surface sculpture</italic></bold>: Elytron with 11 complete striae, submarginal stria present: 11+1 (Fig. <xref ref-type="fig" rid="F8">30</xref>).</p><p>Head without strioles, with dense punctation (spaces between punctures 1–3× size of punctures); punctures coarse (usually diameter of punctures larger than diameter of microreticulation cells); microreticulation distinct. Pronotum with few strioles on sides, with punctation finer than on head and microreticulation fine. Elytron with 11 complete striae, striae 1 and 10 usually shortly reduced basally; submarginal stria present. Elytron with fine, sparse punctation and fine microreticulation.</p><p><bold><italic>Structures</italic></bold>: Head relatively broad. Pronotum trapezoid, its lateral margins convergent anteriorly. Base of prosternum rounded anteriorly, convex medially; blade of prosternal process relatively broad.</p><p><bold><italic>Male</italic></bold>: Protibia modified: thinner proximally and broader medially and distally due to its curved ventral margin. Proclaws relatively long, subequal in length, anterior claw thicker subapically and more strongly curved downwards than posterior one and due to this with a distinct median incision on its inner margin. Median lobe of aedeagus very robust, with two lobes of dorsal sclerite covered with scale-like structures; left dorsal lobe very strongly concave medially, with apical 1/2 very broad and apex slightly rounded and bearing small but rather distinct crest; right dorsal lobe shorter, narrower, more or less evenly tapering to pointed apex, with small membranous area medially; lobes of ventral sclerite mostly visible in left lateral view; left ventral lobe consists of two parts: left sclerotised area and less sclerotised right part; sclerotised area with elongate and broad basal 1/2 (visible in left lateral view) and long, thread-like apical 1/2 (not visible); less sclerotised right part long and broad, with its apical part densely covered with long setae (partly visible in left lateral view); right ventral lobe mostly sclerotised, long and broad (partly visible in left lateral view). Parameres with dense, long setae occupying slightly more than half of dorsal margin, with proximal setae shorter (Fig. <xref ref-type="fig" rid="F39">81</xref>).</p><p><bold><italic>Female</italic></bold>: Unknown.</p></tp:treatment-sec><tp:treatment-sec sec-type="variability" id="SECID0E41CM"><title>Variability.</title><p>There is an insignificant variation in dorsal colouration described above.</p></tp:treatment-sec><tp:treatment-sec sec-type="Affinities" id="SECID0EC2CM"><title>Affinities.</title><p>The species belongs to the large species with robust median lobe, covered mainly with scale-like structures. Among them, it is very similar to <italic><tp:taxon-name><tp:taxon-name-part taxon-name-part-type="genus" reg="Austrelatus">A.</tp:taxon-name-part><tp:taxon-name-part taxon-name-part-type="species" reg="bosaviensis">bosaviensis</tp:taxon-name-part></tp:taxon-name></italic> sp. nov. and differs from it in broader male anterior claw with median inner margin incision and narrower apical 1/2 of the left dorsal lobe of the median lobe. See also under <italic><tp:taxon-name><tp:taxon-name-part taxon-name-part-type="genus" reg="Austrelatus">A.</tp:taxon-name-part><tp:taxon-name-part taxon-name-part-type="species" reg="bosaviensis">bosaviensis</tp:taxon-name-part></tp:taxon-name></italic> sp. nov.</p></tp:treatment-sec><tp:treatment-sec sec-type="etymology" id="SECID0E52CM"><title>Etymology.</title><p>The species name is a Latin adjective meaning “hard and strong like oak” and indicates the large, broad, robust habitus and median lobe of the species.</p></tp:treatment-sec><tp:treatment-sec sec-type="distribution" id="SECID0ED3CM"><title>Distribution.</title><p>
              Papua New Guinea: Madang and Central provinces (Fig. <xref ref-type="fig" rid="F65">107</xref>).</p></tp:treatment-sec><tp:treatment-sec sec-type="habitat" id="SECID0EN3CM"><title>Habitat.</title><p>In Madang, the species was collected at a stream ford.</p></tp:treatment-sec><tp:treatment-sec><!--Section generated to contain objects referenced in tp:taxon-treatment.--><fig id="F8" position="float" orientation="portrait"><object-id xmlns:xlink="http://www.w3.org/1999/xlink" content-type="doi" xlink:type="simple">10.3897/zookeys.1201.116131.figures27-30</object-id><object-id xmlns:xlink="http://www.w3.org/1999/xlink" content-type="arpha" xlink:type="simple">2545066E-D3F5-5F96-8449-24C90BC009B2</object-id><label>Figures 27–30.</label><caption><p>Habitus and colouration of the holotypes of <bold>27</bold><italic><tp:taxon-name><tp:taxon-name-part taxon-name-part-type="genus" reg="Austrelatus">Austrelatus</tp:taxon-name-part><tp:taxon-name-part taxon-name-part-type="species" reg="decoris">decoris</tp:taxon-name-part></tp:taxon-name></italic> sp. nov. <bold>28</bold><italic><tp:taxon-name><tp:taxon-name-part taxon-name-part-type="genus" reg="Austrelatus">A.</tp:taxon-name-part><tp:taxon-name-part taxon-name-part-type="species" reg="craterensis">craterensis</tp:taxon-name-part></tp:taxon-name></italic> sp. nov. <bold>29</bold><italic><tp:taxon-name><tp:taxon-name-part taxon-name-part-type="genus" reg="Austrelatus">A.</tp:taxon-name-part><tp:taxon-name-part taxon-name-part-type="species" reg="aiyurensis">aiyurensis</tp:taxon-name-part></tp:taxon-name></italic> sp. nov. <bold>30</bold><italic><tp:taxon-name><tp:taxon-name-part taxon-name-part-type="genus" reg="Austrelatus">A.</tp:taxon-name-part><tp:taxon-name-part taxon-name-part-type="species" reg="robustus">robustus</tp:taxon-name-part></tp:taxon-name></italic> sp. nov. Scale bars: 1 mm.</p></caption><graphic xmlns:xlink="http://www.w3.org/1999/xlink" xlink:href="zookeys-1201-001_article-116131__-g008.jpg" position="float" orientation="portrait" xlink:type="simple" id="oo_1044740.jpg"><uri content-type="original_file" xlink:type="simple">https://binary.pensoft.net/fig/1044740</uri></graphic></fig><fig id="F39" position="float" orientation="portrait"><object-id xmlns:xlink="http://www.w3.org/1999/xlink" content-type="doi" xlink:type="simple">10.3897/zookeys.1201.116131.figure81</object-id><object-id xmlns:xlink="http://www.w3.org/1999/xlink" content-type="arpha" xlink:type="simple">D105D835-B6DC-5A13-921A-E6EDDF3D50C4</object-id><label>Figure 81.</label><caption><p><italic><tp:taxon-name><tp:taxon-name-part taxon-name-part-type="genus" reg="Austrelatus">Austrelatus</tp:taxon-name-part><tp:taxon-name-part taxon-name-part-type="species" reg="robustus">robustus</tp:taxon-name-part></tp:taxon-name></italic> sp. nov., holotype, median lobe <bold>A</bold> left lateral view <bold>B</bold> right lateral view <bold>C</bold> ventral view <bold>D</bold> left paramere in external view. Scale bar: 1 mm (<bold>A–C</bold>).</p></caption><graphic xmlns:xlink="http://www.w3.org/1999/xlink" xlink:href="zookeys-1201-001_article-116131__-g039.jpg" position="float" orientation="portrait" xlink:type="simple" id="oo_1044771.jpg"><uri content-type="original_file" xlink:type="simple">https://binary.pensoft.net/fig/1044771</uri></graphic></fig><fig id="F65" position="float" orientation="portrait"><object-id xmlns:xlink="http://www.w3.org/1999/xlink" content-type="doi" xlink:type="simple">10.3897/zookeys.1201.116131.figure107</object-id><object-id xmlns:xlink="http://www.w3.org/1999/xlink" content-type="arpha" xlink:type="simple">EC3A9286-B8CC-56A7-9504-2F20F304A4E3</object-id><label>Figure 107.</label><caption><p>Map of New Guinea showing distribution of 23 <italic><tp:taxon-name><tp:taxon-name-part taxon-name-part-type="genus" reg="Austrelatus">Austrelatus</tp:taxon-name-part></tp:taxon-name></italic> species and one subspecies.</p></caption><graphic xmlns:xlink="http://www.w3.org/1999/xlink" xlink:href="zookeys-1201-001_article-116131__-g065.jpg" position="float" orientation="portrait" xlink:type="simple" id="oo_1044797.jpg"><uri content-type="original_file" xlink:type="simple">https://binary.pensoft.net/fig/1044797</uri></graphic></fig></tp:treatment-sec></tp:taxon-treatment>
