# Supplementary material for: ﻿Revision of the Austrelatuspapuensis group with descriptions of 42 new species from New Guinea (Coleoptera, Dytiscidae, Copelatinae)
Source: Zookeys. 2024 May 10;1201:1–165. doi: 10.3897/zookeys.1201.116131 (PMC11101835; doi:10.3897/zookeys.1201.116131)
Supplement: XML Treatment for Austrelatus sararti [file zookeys.1201.116131-treatment38.xml]

<!DOCTYPE tp:taxon-treatment
  PUBLIC "-//TaxonX//DTD Taxonomic Treatment Publishing DTD v0 20100105//EN" "tax-treatment-NSO.dtd">
<tp:taxon-treatment xmlns:tp="http://www.plazi.org/taxpub"><tp:treatment-meta><kwd-group><label>Taxon classification</label><kwd>
                <named-content content-type="kingdom">Animalia</named-content>
              </kwd><kwd>
                <named-content content-type="order">Coleoptera </named-content>
              </kwd><kwd>
                <named-content content-type="family">Dytiscidae</named-content>
              </kwd></kwd-group><mixed-citation publication-type="journal"><person-group><name><surname>Shaverdo</surname><given-names>Helena</given-names></name><name><surname>Hendrich</surname><given-names>Lars</given-names></name><name><surname>Surbakti</surname><given-names>Suriani</given-names></name><name><surname>Panjaitan</surname><given-names>Rawati</given-names></name><name><surname>Balke</surname><given-names>Michael</given-names></name></person-group><article-title>﻿Revision of the <italic><tp:taxon-name><tp:taxon-name-part taxon-name-part-type="genus" reg="Austrelatus">Austrelatus</tp:taxon-name-part><tp:taxon-name-part taxon-name-part-type="species" reg="papuensis">papuensis</tp:taxon-name-part></tp:taxon-name></italic> group with descriptions of 42 new species from New Guinea (<tp:taxon-name><tp:taxon-name-part taxon-name-part-type="order">Coleoptera</tp:taxon-name-part></tp:taxon-name>, <tp:taxon-name><tp:taxon-name-part taxon-name-part-type="family">Dytiscidae</tp:taxon-name-part></tp:taxon-name>, <tp:taxon-name><tp:taxon-name-part taxon-name-part-type="subfamily">Copelatinae</tp:taxon-name-part></tp:taxon-name>)</article-title><source>Zookeys</source><day>10</day><month>05</month><year>2024</year><volume>1201</volume><fpage>1</fpage><lpage>165</lpage><pub-id pub-id-type="doi">10.3897/zookeys.1201.116131</pub-id></mixed-citation></tp:treatment-meta><tp:nomenclature><label>﻿﻿38.</label><tp:taxon-name>
              <object-id xmlns:xlink="http://www.w3.org/1999/xlink" content-type="arpha" xlink:type="simple">001C7378-7762-5B19-8FE4-82F87494A13F</object-id>
              <tp:taxon-name-part taxon-name-part-type="genus" reg="Austrelatus">Austrelatus</tp:taxon-name-part>
              <tp:taxon-name-part taxon-name-part-type="species" reg="sararti">sararti</tp:taxon-name-part>
              <object-id xmlns:xlink="http://www.w3.org/1999/xlink" content-type="zoobank" xlink:type="simple">https://zoobank.org/E8A96AB9-9877-4834-B567-53D5AA379FEF</object-id>
            </tp:taxon-name><tp:taxon-status xmlns:xlink="http://www.w3.org/1999/xlink" xlink:type="simple">sp. nov.</tp:taxon-status><xref ref-type="fig" rid="F13">Figs 48</xref><xref ref-type="fig" rid="F56">, 98</xref><xref ref-type="fig" rid="F66">, 108</xref></tp:nomenclature><tp:treatment-sec sec-type="type locality" id="SECID0EH5CM"><title>Type locality.</title><p>Indonesia: West Papua: Teluk Wondama Regency, Wasior, Sararti 100–200 m a.s.l.</p></tp:treatment-sec><tp:treatment-sec sec-type="type material" id="SECID0EM5CM"><title>Type material.</title><p><bold><italic>Holotype</italic></bold>: male “Irian Jaya: Wandammen Bay, Wasior, Sararti 100–200 m, 7.-9.I.2001, leg A. Riedel” (<named-content xmlns:xlink="http://www.w3.org/1999/xlink" content-type="dwc:institutional_code" xlink:title="Staatliches Museum für Naturkunde, Stuttgart, Germany" xlink:href="http://grbio.org/institution/staatliches-museum-fuer-naturkund-stuttgart" xlink:type="simple">SMNS</named-content>).</p></tp:treatment-sec><tp:treatment-sec sec-type="description" id="SECID0E65CM"><title>Description.</title><p><bold><italic>Body size and form</italic></bold>: Beetle medium-sized, oblong-oval (Fig. <xref ref-type="fig" rid="F13">48</xref>).</p><p><bold><italic>Measurements</italic>: <italic>Holotype</italic></bold>: <abbrev xmlns:xlink="http://www.w3.org/1999/xlink" xlink:title="total length, measured from front of head to apex of elytra" id="ABBRID0EW6CM" xlink:type="simple">TL</abbrev> 5.7 mm, <abbrev xmlns:xlink="http://www.w3.org/1999/xlink" xlink:title="total length minus head length, measured from anterior margin of pronotum to apex of elytra" id="ABBRID0E16CM" xlink:type="simple">TL-H</abbrev> 5.1 mm, <abbrev xmlns:xlink="http://www.w3.org/1999/xlink" xlink:title="maximum width of body measured at right angle to TL" id="ABBRID0E56CM" xlink:type="simple">MW</abbrev> 2.75 mm, <abbrev xmlns:xlink="http://www.w3.org/1999/xlink" xlink:title="total length, measured from front of head to apex of elytra" id="ABBRID0ECADM" xlink:type="simple">TL</abbrev>/<abbrev xmlns:xlink="http://www.w3.org/1999/xlink" xlink:title="maximum width of body measured at right angle to TL" id="ABBRID0EGADM" xlink:type="simple">MW</abbrev> 2.07; <abbrev xmlns:xlink="http://www.w3.org/1999/xlink" xlink:title="pronotal length" id="ABBRID0EKADM" xlink:type="simple">PL</abbrev> 0.85 mm, <abbrev xmlns:xlink="http://www.w3.org/1999/xlink" xlink:title="pronotal width at level of posterior margin" id="ABBRID0EOADM" xlink:type="simple">PW</abbrev> 2.35 mm, <abbrev xmlns:xlink="http://www.w3.org/1999/xlink" xlink:title="pronotal length" id="ABBRID0ESADM" xlink:type="simple">PL</abbrev>/<abbrev xmlns:xlink="http://www.w3.org/1999/xlink" xlink:title="pronotal width at level of posterior margin" id="ABBRID0EWADM" xlink:type="simple">PW</abbrev> 0.36; <abbrev xmlns:xlink="http://www.w3.org/1999/xlink" xlink:title="minimum distance between eyes" id="ABBRID0E1ADM" xlink:type="simple">DBE</abbrev> 0.95 mm, <abbrev xmlns:xlink="http://www.w3.org/1999/xlink" xlink:title="minimum distance between eyes" id="ABBRID0E5ADM" xlink:type="simple">DBE</abbrev>/<abbrev xmlns:xlink="http://www.w3.org/1999/xlink" xlink:title="pronotal width at level of posterior margin" id="ABBRID0ECBDM" xlink:type="simple">PW</abbrev> 0.4.</p><p><bold><italic>Colouration</italic></bold>: Dorsally almost uniformly piceous (Fig. <xref ref-type="fig" rid="F13">48</xref>).</p><p>Head dark brown, slightly paler posteriorly, narrowly piceous behind eyes. Pronotum piceous, dark brown on sides, brown at anterior angles. Elytron piceous, slightly paler apically. Scutellum piceous. Antennae, other head appendages, and pro- and mesolegs reddish brown, metalegs darker, especially distally. Ventral side dark brown.</p><p><bold><italic>Surface sculpture</italic></bold>: Elytron with 11+1 striae (Fig. <xref ref-type="fig" rid="F13">48</xref>).</p><p>Head without strioles, with rather dense punctation (spaces between punctures 1–3× size of punctures); punctures rather coarse (diameter of punctures usually equal to diameter of microreticulation cells); microreticulation distinct. Pronotum with several strioles laterally, with punctation finer than on head and microreticulation fine. Elytron with 11 dorsal striae, striae 1 and 10 usually shortly reduced basally, striae 1 additionally interrupted; submarginal stria present, long. Elytron with fine punctation and microreticulation.</p><p><bold><italic>Structures</italic></bold>: Head relatively broad. Pronotum trapezoid, its lateral margins convergent anteriorly. Base of prosternum rounded anteriorly, convex medially; blade of prosternal process relatively narrow.</p><p><bold><italic>Male</italic></bold>: Protibia straight, not modified. Proclaws long, rather straight, subequal in length, anterior claw thicker subapically than posterior one and due to this with a median incision on its inner margin. Median lobe of aedeagus with two lobes of dorsal sclerite relative narrow, subequal in length; apex of left dorsal lobe curved upwards, rounded; left dorsal lobe with lateral margin distinctly concave apically and with lateral side covered with large scale-like structures and at lateral margin medially additionally with small spinula-like structures; right dorsal lobe with broadly pointed apex, covered with large scale-like structures, with distinct median membranous area; lobes of ventral sclerite partly sclerotised, long, subequal in length, partly visible in left lateral view; left ventral lobe with elongate, strong sclerotised area, concave subapically, with apex pointed and slightly curved and membranous right part long, thin, apically covered with setae slightly visible in left lateral view; right ventral lobe with narrow sclerotised area on right margin. Parameres with dense, long setae occupying slightly more than half of dorsal margin, with proximal setae shorter (Fig. <xref ref-type="fig" rid="F56">98</xref>).</p><p><bold><italic>Female</italic></bold>: Unknown.</p></tp:treatment-sec><tp:treatment-sec sec-type="Affinities" id="SECID0EXCDM"><title>Affinities.</title><p>The species belong to the medium-sized species with median lobe of the aedeagus that has scale- and spinula-like structures on the left dorsal lobe and among them, to the species with surface of left dorsal lobe completely covered by scale- and spinula-like structures in left lateral and ventral views. Based on body size and dark dorsal colouration, it is similar to <italic><tp:taxon-name><tp:taxon-name-part taxon-name-part-type="genus" reg="Austrelatus">A.</tp:taxon-name-part><tp:taxon-name-part taxon-name-part-type="species" reg="kalibumi">kalibumi</tp:taxon-name-part></tp:taxon-name></italic> sp. nov., <italic><tp:taxon-name><tp:taxon-name-part taxon-name-part-type="genus" reg="Austrelatus">A.</tp:taxon-name-part><tp:taxon-name-part taxon-name-part-type="species" reg="herzogensis">herzogensis</tp:taxon-name-part></tp:taxon-name></italic> sp. nov., <italic><tp:taxon-name><tp:taxon-name-part taxon-name-part-type="genus" reg="Austrelatus">A.</tp:taxon-name-part><tp:taxon-name-part taxon-name-part-type="species" reg="mianminensis">mianminensis</tp:taxon-name-part></tp:taxon-name></italic> sp. nov., and <italic><tp:taxon-name><tp:taxon-name-part taxon-name-part-type="genus" reg="Austrelatus">A.</tp:taxon-name-part><tp:taxon-name-part taxon-name-part-type="species" reg="pseudomianminensis">pseudomianminensis</tp:taxon-name-part></tp:taxon-name></italic> sp. nov. but differs from them in almost uniformly piceous elytron colouration and median lobe of different shape and surface of left dorsal lobe completely covered by surface structures. See also under <italic><tp:taxon-name><tp:taxon-name-part taxon-name-part-type="genus" reg="Austrelatus">A.</tp:taxon-name-part><tp:taxon-name-part taxon-name-part-type="species" reg="fuscus">fuscus</tp:taxon-name-part></tp:taxon-name></italic> sp. nov. and <italic><tp:taxon-name><tp:taxon-name-part taxon-name-part-type="genus" reg="Austrelatus">A.</tp:taxon-name-part><tp:taxon-name-part taxon-name-part-type="species" reg="wasiorensis">wasiorensis</tp:taxon-name-part></tp:taxon-name></italic> sp. nov.</p></tp:treatment-sec><tp:treatment-sec sec-type="etymology" id="SECID0E6EDM"><title>Etymology.</title><p>The species is named after Sararti Village. The name is a noun in the nominative singular standing in apposition.</p></tp:treatment-sec><tp:treatment-sec sec-type="distribution" id="SECID0EEFDM"><title>Distribution.</title><p>Indonesia: West Papua Province: Teluk Wondama Regency. The species is known only from the type locality (Fig. <xref ref-type="fig" rid="F66">108</xref>).</p></tp:treatment-sec><tp:treatment-sec sec-type="habitat" id="SECID0EOFDM"><title>Habitat.</title><p>Unknown.</p></tp:treatment-sec><tp:treatment-sec><!--Section generated to contain objects referenced in tp:taxon-treatment.--><fig id="F13" position="float" orientation="portrait"><object-id xmlns:xlink="http://www.w3.org/1999/xlink" content-type="doi" xlink:type="simple">10.3897/zookeys.1201.116131.figures46-49</object-id><object-id xmlns:xlink="http://www.w3.org/1999/xlink" content-type="arpha" xlink:type="simple">3ED3053E-2038-51EE-B1D6-AAE95701677D</object-id><label>Figures 46–49.</label><caption><p>Habitus and colouration of the holotypes of <bold>46</bold><italic><tp:taxon-name><tp:taxon-name-part taxon-name-part-type="genus" reg="Austrelatus">Austrelatus</tp:taxon-name-part><tp:taxon-name-part taxon-name-part-type="species" reg="flavocapitatus">flavocapitatus</tp:taxon-name-part></tp:taxon-name></italic> sp. nov. <bold>47</bold><italic><tp:taxon-name><tp:taxon-name-part taxon-name-part-type="genus" reg="Austrelatus">A.</tp:taxon-name-part><tp:taxon-name-part taxon-name-part-type="species" reg="maindai">maindai</tp:taxon-name-part></tp:taxon-name></italic> sp. nov. <bold>48</bold><italic><tp:taxon-name><tp:taxon-name-part taxon-name-part-type="genus" reg="Austrelatus">A.</tp:taxon-name-part><tp:taxon-name-part taxon-name-part-type="species" reg="sararti">sararti</tp:taxon-name-part></tp:taxon-name></italic> sp. nov. <bold>49</bold><italic><tp:taxon-name><tp:taxon-name-part taxon-name-part-type="genus" reg="Austrelatus">A.</tp:taxon-name-part><tp:taxon-name-part taxon-name-part-type="species" reg="kokodensis">kokodensis</tp:taxon-name-part></tp:taxon-name></italic> sp. nov. Scale bars: 1 mm.</p></caption><graphic xmlns:xlink="http://www.w3.org/1999/xlink" xlink:href="zookeys-1201-001_article-116131__-g013.jpg" position="float" orientation="portrait" xlink:type="simple" id="oo_1044745.jpg"><uri content-type="original_file" xlink:type="simple">https://binary.pensoft.net/fig/1044745</uri></graphic></fig><fig id="F56" position="float" orientation="portrait"><object-id xmlns:xlink="http://www.w3.org/1999/xlink" content-type="doi" xlink:type="simple">10.3897/zookeys.1201.116131.figure98</object-id><object-id xmlns:xlink="http://www.w3.org/1999/xlink" content-type="arpha" xlink:type="simple">6EDFE4A0-EEEB-50BE-A160-57721F60DA93</object-id><label>Figure 98.</label><caption><p><italic><tp:taxon-name><tp:taxon-name-part taxon-name-part-type="genus" reg="Austrelatus">Austrelatus</tp:taxon-name-part><tp:taxon-name-part taxon-name-part-type="species" reg="sararti">sararti</tp:taxon-name-part></tp:taxon-name></italic> sp. nov., holotype, median lobe <bold>A</bold> left lateral view <bold>B</bold> right lateral view <bold>C</bold> ventral view <bold>D</bold> left paramere in external view. Scale bar: 1 mm (<bold>A–C</bold>).</p></caption><graphic xmlns:xlink="http://www.w3.org/1999/xlink" xlink:href="zookeys-1201-001_article-116131__-g056.jpg" position="float" orientation="portrait" xlink:type="simple" id="oo_1044788.jpg"><uri content-type="original_file" xlink:type="simple">https://binary.pensoft.net/fig/1044788</uri></graphic></fig><fig id="F66" position="float" orientation="portrait"><object-id xmlns:xlink="http://www.w3.org/1999/xlink" content-type="doi" xlink:type="simple">10.3897/zookeys.1201.116131.figure108</object-id><object-id xmlns:xlink="http://www.w3.org/1999/xlink" content-type="arpha" xlink:type="simple">B8254EF3-090F-5EAE-9F7E-177A79FE8FD6</object-id><label>Figure 108.</label><caption><p>Map of New Guinea showing distribution of 23 <italic><tp:taxon-name><tp:taxon-name-part taxon-name-part-type="genus" reg="Austrelatus">Austrelatus</tp:taxon-name-part></tp:taxon-name></italic> species.</p></caption><graphic xmlns:xlink="http://www.w3.org/1999/xlink" xlink:href="zookeys-1201-001_article-116131__-g066.jpg" position="float" orientation="portrait" xlink:type="simple" id="oo_1044798.jpg"><uri content-type="original_file" xlink:type="simple">https://binary.pensoft.net/fig/1044798</uri></graphic></fig></tp:treatment-sec></tp:taxon-treatment>
