# Supplementary material for: ﻿Revision of the Austrelatuspapuensis group with descriptions of 42 new species from New Guinea (Coleoptera, Dytiscidae, Copelatinae)
Source: Zookeys. 2024 May 10;1201:1–165. doi: 10.3897/zookeys.1201.116131 (PMC11101835; doi:10.3897/zookeys.1201.116131)
Supplement: XML Treatment for Austrelatus wanangensis [file zookeys.1201.116131-treatment40.xml]

<!DOCTYPE tp:taxon-treatment
  PUBLIC "-//TaxonX//DTD Taxonomic Treatment Publishing DTD v0 20100105//EN" "tax-treatment-NSO.dtd">
<tp:taxon-treatment xmlns:tp="http://www.plazi.org/taxpub"><tp:treatment-meta><kwd-group><label>Taxon classification</label><kwd>
                <named-content content-type="kingdom">Animalia</named-content>
              </kwd><kwd>
                <named-content content-type="order">Coleoptera </named-content>
              </kwd><kwd>
                <named-content content-type="family">Dytiscidae</named-content>
              </kwd></kwd-group><mixed-citation publication-type="journal"><person-group><name><surname>Shaverdo</surname><given-names>Helena</given-names></name><name><surname>Hendrich</surname><given-names>Lars</given-names></name><name><surname>Surbakti</surname><given-names>Suriani</given-names></name><name><surname>Panjaitan</surname><given-names>Rawati</given-names></name><name><surname>Balke</surname><given-names>Michael</given-names></name></person-group><article-title>﻿Revision of the <italic><tp:taxon-name><tp:taxon-name-part taxon-name-part-type="genus" reg="Austrelatus">Austrelatus</tp:taxon-name-part><tp:taxon-name-part taxon-name-part-type="species" reg="papuensis">papuensis</tp:taxon-name-part></tp:taxon-name></italic> group with descriptions of 42 new species from New Guinea (<tp:taxon-name><tp:taxon-name-part taxon-name-part-type="order">Coleoptera</tp:taxon-name-part></tp:taxon-name>, <tp:taxon-name><tp:taxon-name-part taxon-name-part-type="family">Dytiscidae</tp:taxon-name-part></tp:taxon-name>, <tp:taxon-name><tp:taxon-name-part taxon-name-part-type="subfamily">Copelatinae</tp:taxon-name-part></tp:taxon-name>)</article-title><source>Zookeys</source><day>10</day><month>05</month><year>2024</year><volume>1201</volume><fpage>1</fpage><lpage>165</lpage><pub-id pub-id-type="doi">10.3897/zookeys.1201.116131</pub-id></mixed-citation></tp:treatment-meta><tp:nomenclature><label>﻿﻿40.</label><tp:taxon-name>
              <object-id xmlns:xlink="http://www.w3.org/1999/xlink" content-type="arpha" xlink:type="simple">5712D169-0155-5810-B0B5-2E8C1E6D945E</object-id>
              <tp:taxon-name-part taxon-name-part-type="genus" reg="Austrelatus">Austrelatus</tp:taxon-name-part>
              <tp:taxon-name-part taxon-name-part-type="species" reg="wanangensis">wanangensis</tp:taxon-name-part>
              <object-id xmlns:xlink="http://www.w3.org/1999/xlink" content-type="zoobank" xlink:type="simple">https://zoobank.org/4B2DE3F6-CF50-4BEA-B0AF-16CACE3B645B</object-id>
            </tp:taxon-name><tp:taxon-status xmlns:xlink="http://www.w3.org/1999/xlink" xlink:type="simple">sp. nov.</tp:taxon-status><xref ref-type="fig" rid="F7">Figs 26</xref><xref ref-type="fig" rid="F35">, 77</xref><xref ref-type="fig" rid="F65">, 107</xref></tp:nomenclature><tp:treatment-sec sec-type="type locality" id="SECID0EDPDM"><title>Type locality.</title><p>Papua New Guinea: Madang Province, Wanang Village, Wanang River.</p></tp:treatment-sec><tp:treatment-sec sec-type="type material" id="SECID0EIPDM"><title>Type material.</title><p><bold><italic>Holotype</italic></bold>: male “<abbrev xmlns:xlink="http://www.w3.org/1999/xlink" xlink:title="Papua New Guinea" id="ABBRID0ETPDM" xlink:type="simple">PNG</abbrev>: Madang, Wanang Vill., Wanang Riv., 25.IX.13, #44 leg., D. Boukal” [hw, H. Shaverdo], “6442” [green text label] (<named-content xmlns:xlink="http://www.w3.org/1999/xlink" content-type="dwc:institutional_code" xlink:title="SNSB-Zoologische Staatssammlung München, Munich, Germany" xlink:href="http://grbio.org/institution/zoologische-staatssammlung" xlink:type="simple">ZSM</named-content>). <bold><italic>Paratypes</italic>: <italic>PNG</italic>: <italic>Sandaun</italic></bold>: 2 females “Papua New Guinea: Sandaun, Toricelli Mts., 2h walk fr Sibilanga Stn, 350m, 19.iv.2006, <named-content xmlns:xlink="http://www.w3.org/1999/xlink" content-type="dwc:verbatimCoordinates" xlink:type="simple"><named-content content-type="geo-json" specific-use="{&#34;type&#34;:&#34;Point&#34;,&#34;coordinates&#34;:[142.499850,-3.652017]}" id="NCID0EJQDM" xlink:type="simple">03.39.121S 142.29.991E</named-content></named-content>, Balke (<abbrev xmlns:xlink="http://www.w3.org/1999/xlink" xlink:title="Papua New Guinea" id="ABBRID0EOQDM" xlink:type="simple">PNG</abbrev> 44), one with an additional green label “3234” (<named-content xmlns:xlink="http://www.w3.org/1999/xlink" content-type="dwc:institutional_code" xlink:title="SNSB-Zoologische Staatssammlung München, Munich, Germany" xlink:href="http://grbio.org/institution/zoologische-staatssammlung" xlink:type="simple">ZSM</named-content>).</p></tp:treatment-sec><tp:treatment-sec sec-type="description" id="SECID0E1QDM"><title>Description.</title><p><bold><italic>Body size and form</italic></bold>: Beetle small, elongate (Fig. <xref ref-type="fig" rid="F7">26</xref>).</p><p><bold><italic>Measurements</italic>: <italic>Holotype</italic></bold>: <abbrev xmlns:xlink="http://www.w3.org/1999/xlink" xlink:title="total length, measured from front of head to apex of elytra" id="ABBRID0ERRDM" xlink:type="simple">TL</abbrev> 5.3 mm, <abbrev xmlns:xlink="http://www.w3.org/1999/xlink" xlink:title="total length minus head length, measured from anterior margin of pronotum to apex of elytra" id="ABBRID0EVRDM" xlink:type="simple">TL-H</abbrev> 4.9 mm, <abbrev xmlns:xlink="http://www.w3.org/1999/xlink" xlink:title="maximum width of body measured at right angle to TL" id="ABBRID0EZRDM" xlink:type="simple">MW</abbrev> 2.35 mm, <abbrev xmlns:xlink="http://www.w3.org/1999/xlink" xlink:title="total length, measured from front of head to apex of elytra" id="ABBRID0E4RDM" xlink:type="simple">TL</abbrev>/<abbrev xmlns:xlink="http://www.w3.org/1999/xlink" xlink:title="maximum width of body measured at right angle to TL" id="ABBRID0EBSDM" xlink:type="simple">MW</abbrev> 2.25; <abbrev xmlns:xlink="http://www.w3.org/1999/xlink" xlink:title="pronotal length" id="ABBRID0EFSDM" xlink:type="simple">PL</abbrev> 0.85 mm, <abbrev xmlns:xlink="http://www.w3.org/1999/xlink" xlink:title="pronotal width at level of posterior margin" id="ABBRID0EJSDM" xlink:type="simple">PW</abbrev> 2.15 mm, <abbrev xmlns:xlink="http://www.w3.org/1999/xlink" xlink:title="pronotal length" id="ABBRID0ENSDM" xlink:type="simple">PL</abbrev>/<abbrev xmlns:xlink="http://www.w3.org/1999/xlink" xlink:title="pronotal width at level of posterior margin" id="ABBRID0ERSDM" xlink:type="simple">PW</abbrev> 0.4; <abbrev xmlns:xlink="http://www.w3.org/1999/xlink" xlink:title="minimum distance between eyes" id="ABBRID0EVSDM" xlink:type="simple">DBE</abbrev> 0.9 mm, <abbrev xmlns:xlink="http://www.w3.org/1999/xlink" xlink:title="minimum distance between eyes" id="ABBRID0EZSDM" xlink:type="simple">DBE</abbrev>/<abbrev xmlns:xlink="http://www.w3.org/1999/xlink" xlink:title="pronotal width at level of posterior margin" id="ABBRID0E4SDM" xlink:type="simple">PW</abbrev> 0.42.</p><p><bold><italic>Colouration</italic></bold>: Dorsally brown, with yellowish red head, pronotal sides and broadly on elytral base, sides and apex (Fig. <xref ref-type="fig" rid="F7">26</xref>).</p><p>Head yellowish red, narrowly darker behind eyes. Pronotum brown on disc and gradually paler (to yellowish red) to sides. Elytron brown, with broad yellowish red basal band, conjoined with yellowish red lateral side and apex, so that only elytral disc brown. Scutellum yellowish red. Antennae, other head appendages, and pro- and mesolegs yellowish red, metalegs darker, all legs darker distally. Ventral side brown.</p><p><bold><italic>Surface sculpture</italic></bold>: Elytron with 11 complete striae, submarginal stria present: 11+1 (Fig. <xref ref-type="fig" rid="F7">26</xref>).</p><p>Head without strioles, with dense punctation (spaces between punctures 1–3× size of punctures); punctures coarse (diameter of punctures larger than or equal to diameter of microreticulation cells); microreticulation distinct. Pronotum with few strioles at middle of lateral sides, with punctation finer than on head and microreticulation fine. Elytron with 11 complete striae, stria 10 shortly reduced basally; a submarginal stria present, long. Elytron with fine, relatively dense punctation and fine microreticulation.</p><p><bold><italic>Structures</italic></bold>: Head relatively broad. Pronotum trapezoid, relatively long, its lateral margins convergent anteriorly. Base of prosternum rounded anteriorly, convex medially; blade of prosternal process relatively narrow.</p><p><bold><italic>Male</italic></bold>: Protibia straight, not modified. Proclaws relatively long, slightly curved, subequal in length, anterior claw with very slight median incision of its inner margin. Median lobe of aedeagus with two lobes of dorsal sclerite subequal in length, with broadly pointed apexes; left dorsal lobe with lateral margin slightly concave apically and lateral side slightly concave medially, covered laterally with numerous distinct spinula-like structures and dorsally with less numerous scale-like structures, lateral margin without surface structures, smooth; right dorsal lobe covered with scale-like structures; lobes of ventral sclerite partly sclerotised, long, partly visible in left lateral view; left ventral lobe with elongate, narrow sclerotised area, concave apically, with apex pointed and slightly curved; right ventral lobe longer than left lobe, with narrow sclerotised area on right margin, membranous part with long, thin, upwardly curved apex distinctly sticking out in left lateral view. Parameres with relatively dense and long setae occupying more than half of dorsal margin; proximally shorter and sparser, with several the most proximal setae standing separately (Fig. <xref ref-type="fig" rid="F35">77</xref>).</p><p><bold><italic>Female</italic></bold>: As male but with more numerous pronotal strioles on sides and less developed yellow colouration of elytron, absent laterally.</p></tp:treatment-sec><tp:treatment-sec sec-type="Affinities" id="SECID0ESUDM"><title>Affinities.</title><p>The species is very similar to <italic><tp:taxon-name><tp:taxon-name-part taxon-name-part-type="genus" reg="Austrelatus">A.</tp:taxon-name-part><tp:taxon-name-part taxon-name-part-type="species" reg="iriatoi">iriatoi</tp:taxon-name-part></tp:taxon-name></italic> sp. nov. in elongate habitus, dorsal colouration and striation and shape and surface structure of the median lobe, but differs from it in slightly curved male proclaws (straight in <italic><tp:taxon-name><tp:taxon-name-part taxon-name-part-type="genus" reg="Austrelatus">A.</tp:taxon-name-part><tp:taxon-name-part taxon-name-part-type="species" reg="iriatoi">iriatoi</tp:taxon-name-part></tp:taxon-name></italic> sp. nov.) and left dorsal lobe of the median lobe with shorter and less concave apex and its surface structures slightly differently situated.</p></tp:treatment-sec><tp:treatment-sec sec-type="etymology" id="SECID0EOVDM"><title>Etymology.</title><p>The species is named after Wanang Village. The name is an adjective in the nominative singular.</p></tp:treatment-sec><tp:treatment-sec sec-type="distribution" id="SECID0ETVDM"><title>Distribution.</title><p>
              Papua New Guinea: Sandaun and Madang provinces (Fig. <xref ref-type="fig" rid="F65">107</xref>).</p></tp:treatment-sec><tp:treatment-sec sec-type="habitat" id="SECID0E4VDM"><title>Habitat.</title><p>At the Sibilnaga Station, the species was collected in small and shallow forest pools rich in rotten leaves.</p></tp:treatment-sec><tp:treatment-sec><!--Section generated to contain objects referenced in tp:taxon-treatment.--><fig id="F7" position="float" orientation="portrait"><object-id xmlns:xlink="http://www.w3.org/1999/xlink" content-type="doi" xlink:type="simple">10.3897/zookeys.1201.116131.figures23-26</object-id><object-id xmlns:xlink="http://www.w3.org/1999/xlink" content-type="arpha" xlink:type="simple">8A24A22B-ED52-514C-B44C-E465E2E39A86</object-id><label>Figures 23–26.</label><caption><p>Habitus and colouration of the holotypes of <bold>23</bold><italic><tp:taxon-name><tp:taxon-name-part taxon-name-part-type="genus" reg="Austrelatus">Austrelatus</tp:taxon-name-part><tp:taxon-name-part taxon-name-part-type="species" reg="loloki">loloki</tp:taxon-name-part></tp:taxon-name></italic> sp. nov. <bold>24</bold><italic><tp:taxon-name><tp:taxon-name-part taxon-name-part-type="genus" reg="Austrelatus">A.</tp:taxon-name-part><tp:taxon-name-part taxon-name-part-type="species" reg="sumokedi">sumokedi</tp:taxon-name-part></tp:taxon-name></italic> sp. nov. <bold>25</bold><italic><tp:taxon-name><tp:taxon-name-part taxon-name-part-type="genus" reg="Austrelatus">A.</tp:taxon-name-part><tp:taxon-name-part taxon-name-part-type="species" reg="iriatoi">iriatoi</tp:taxon-name-part></tp:taxon-name></italic> sp. nov. <bold>26</bold><italic><tp:taxon-name><tp:taxon-name-part taxon-name-part-type="genus" reg="Austrelatus">A.</tp:taxon-name-part><tp:taxon-name-part taxon-name-part-type="species" reg="wanangensis">wanangensis</tp:taxon-name-part></tp:taxon-name></italic> sp. nov. Scale bar: 1 mm.</p></caption><graphic xmlns:xlink="http://www.w3.org/1999/xlink" xlink:href="zookeys-1201-001_article-116131__-g007.jpg" position="float" orientation="portrait" xlink:type="simple" id="oo_1044739.jpg"><uri content-type="original_file" xlink:type="simple">https://binary.pensoft.net/fig/1044739</uri></graphic></fig><fig id="F35" position="float" orientation="portrait"><object-id xmlns:xlink="http://www.w3.org/1999/xlink" content-type="doi" xlink:type="simple">10.3897/zookeys.1201.116131.figure77</object-id><object-id xmlns:xlink="http://www.w3.org/1999/xlink" content-type="arpha" xlink:type="simple">88737B32-6946-57D1-AF33-1A37D5694A60</object-id><label>Figure 77.</label><caption><p><italic><tp:taxon-name><tp:taxon-name-part taxon-name-part-type="genus" reg="Austrelatus">Austrelatus</tp:taxon-name-part><tp:taxon-name-part taxon-name-part-type="species" reg="wanangensis">wanangensis</tp:taxon-name-part></tp:taxon-name></italic> sp. nov., holotype, median lobe <bold>A</bold> left lateral view <bold>B</bold> right lateral view <bold>C</bold> ventral view <bold>D</bold> left paramere in external view. Scale bar: 1 mm (<bold>A–C</bold>).</p></caption><graphic xmlns:xlink="http://www.w3.org/1999/xlink" xlink:href="zookeys-1201-001_article-116131__-g035.jpg" position="float" orientation="portrait" xlink:type="simple" id="oo_1044767.jpg"><uri content-type="original_file" xlink:type="simple">https://binary.pensoft.net/fig/1044767</uri></graphic></fig><fig id="F65" position="float" orientation="portrait"><object-id xmlns:xlink="http://www.w3.org/1999/xlink" content-type="doi" xlink:type="simple">10.3897/zookeys.1201.116131.figure107</object-id><object-id xmlns:xlink="http://www.w3.org/1999/xlink" content-type="arpha" xlink:type="simple">EC3A9286-B8CC-56A7-9504-2F20F304A4E3</object-id><label>Figure 107.</label><caption><p>Map of New Guinea showing distribution of 23 <italic><tp:taxon-name><tp:taxon-name-part taxon-name-part-type="genus" reg="Austrelatus">Austrelatus</tp:taxon-name-part></tp:taxon-name></italic> species and one subspecies.</p></caption><graphic xmlns:xlink="http://www.w3.org/1999/xlink" xlink:href="zookeys-1201-001_article-116131__-g065.jpg" position="float" orientation="portrait" xlink:type="simple" id="oo_1044797.jpg"><uri content-type="original_file" xlink:type="simple">https://binary.pensoft.net/fig/1044797</uri></graphic></fig></tp:treatment-sec></tp:taxon-treatment>
