# Supplementary material for: ﻿Revision of the Austrelatuspapuensis group with descriptions of 42 new species from New Guinea (Coleoptera, Dytiscidae, Copelatinae)
Source: Zookeys. 2024 May 10;1201:1–165. doi: 10.3897/zookeys.1201.116131 (PMC11101835; doi:10.3897/zookeys.1201.116131)
Supplement: XML Treatment for Austrelatus wasurensis [file zookeys.1201.116131-treatment42.xml]

<!DOCTYPE tp:taxon-treatment
  PUBLIC "-//TaxonX//DTD Taxonomic Treatment Publishing DTD v0 20100105//EN" "tax-treatment-NSO.dtd">
<tp:taxon-treatment xmlns:tp="http://www.plazi.org/taxpub"><tp:treatment-meta><kwd-group><label>Taxon classification</label><kwd>
                <named-content content-type="kingdom">Animalia</named-content>
              </kwd><kwd>
                <named-content content-type="order">Coleoptera </named-content>
              </kwd><kwd>
                <named-content content-type="family">Dytiscidae</named-content>
              </kwd></kwd-group><mixed-citation publication-type="journal"><person-group><name><surname>Shaverdo</surname><given-names>Helena</given-names></name><name><surname>Hendrich</surname><given-names>Lars</given-names></name><name><surname>Surbakti</surname><given-names>Suriani</given-names></name><name><surname>Panjaitan</surname><given-names>Rawati</given-names></name><name><surname>Balke</surname><given-names>Michael</given-names></name></person-group><article-title>﻿Revision of the <italic><tp:taxon-name><tp:taxon-name-part taxon-name-part-type="genus" reg="Austrelatus">Austrelatus</tp:taxon-name-part><tp:taxon-name-part taxon-name-part-type="species" reg="papuensis">papuensis</tp:taxon-name-part></tp:taxon-name></italic> group with descriptions of 42 new species from New Guinea (<tp:taxon-name><tp:taxon-name-part taxon-name-part-type="order">Coleoptera</tp:taxon-name-part></tp:taxon-name>, <tp:taxon-name><tp:taxon-name-part taxon-name-part-type="family">Dytiscidae</tp:taxon-name-part></tp:taxon-name>, <tp:taxon-name><tp:taxon-name-part taxon-name-part-type="subfamily">Copelatinae</tp:taxon-name-part></tp:taxon-name>)</article-title><source>Zookeys</source><day>10</day><month>05</month><year>2024</year><volume>1201</volume><fpage>1</fpage><lpage>165</lpage><pub-id pub-id-type="doi">10.3897/zookeys.1201.116131</pub-id></mixed-citation></tp:treatment-meta><tp:nomenclature><label>﻿﻿42.</label><tp:taxon-name>
              <object-id xmlns:xlink="http://www.w3.org/1999/xlink" content-type="arpha" xlink:type="simple">140CB0AF-9B3C-5AB5-9FD8-292B64DFBABA</object-id>
              <tp:taxon-name-part taxon-name-part-type="genus" reg="Austrelatus">Austrelatus</tp:taxon-name-part>
              <tp:taxon-name-part taxon-name-part-type="species" reg="wasurensis">wasurensis</tp:taxon-name-part>
              <object-id xmlns:xlink="http://www.w3.org/1999/xlink" content-type="zoobank" xlink:type="simple">https://zoobank.org/84581F99-E0A5-4280-9212-62CD5A7153DC</object-id>
            </tp:taxon-name><tp:taxon-status xmlns:xlink="http://www.w3.org/1999/xlink" xlink:type="simple">sp. nov.</tp:taxon-status><xref ref-type="fig" rid="F15">Figs 54</xref><xref ref-type="fig" rid="F61">, 103</xref><xref ref-type="fig" rid="F66">, 108</xref><xref ref-type="fig" rid="F70">, 116</xref></tp:nomenclature><tp:treatment-sec sec-type="type locality" id="SECID0ERDEM"><title>Type locality.</title><p>Indonesia: Papua Province: Merauke Regency, Wasur, <named-content xmlns:xlink="http://www.w3.org/1999/xlink" content-type="dwc:verbatimCoordinates" xlink:type="simple"><named-content content-type="geo-json" specific-use="{&#34;type&#34;:&#34;Point&#34;,&#34;coordinates&#34;:[140.452600,-7.675600]}" id="NCID0E1DEM" xlink:type="simple">-07.6756°S, 140.4526°E</named-content></named-content>, 20 m a.s.l.</p></tp:treatment-sec><tp:treatment-sec sec-type="type material" id="SECID0E6DEM"><title>Type material.</title><p><bold><italic>Holotype</italic></bold>: male “Indonesia: Papua, Merauke, Wasur, pools, 20m, 15–16.x.2011, <named-content xmlns:xlink="http://www.w3.org/1999/xlink" content-type="dwc:verbatimCoordinates" xlink:type="simple"><named-content content-type="geo-json" specific-use="{&#34;type&#34;:&#34;Point&#34;,&#34;coordinates&#34;:[140.452600,-7.675600]}" id="NCID0ENEEM" xlink:type="simple">-7.6756° 140.4526°</named-content></named-content>, UNCEN team (PAP02)” (<abbrev xmlns:xlink="http://www.w3.org/1999/xlink" content-type="institution" xlink:title="Kelompok Serranga Papua Collection, UNCEN, Jayapura, Papua, Indonesia" id="ABBRID0ESEEM" xlink:type="simple">KSP</abbrev>). <bold><italic>Paratypes</italic></bold>: 17 males, 12 females with the same label as the holotype, one male and one female with additional labels with green text “5012” and “5013”, respectively (<named-content xmlns:xlink="http://www.w3.org/1999/xlink" content-type="dwc:institutional_code" xlink:title="Museum Zoologicum Bogoriense, Cibinong, West Java, Indonesia" xlink:href="http://grbio.org/institution/museum-zoologicum-bogoriense" xlink:type="simple">MZB</named-content>, <named-content xmlns:xlink="http://www.w3.org/1999/xlink" content-type="dwc:institutional_code" xlink:title="Naturhistorisches Museum Wien, Vienna, Austria" xlink:href="http://grbio.org/institution/naturhistorisches-museum-wien-0" xlink:type="simple">NHMW</named-content>, <named-content xmlns:xlink="http://www.w3.org/1999/xlink" content-type="dwc:institutional_code" xlink:title="SNSB-Zoologische Staatssammlung München, Munich, Germany" xlink:href="http://grbio.org/institution/zoologische-staatssammlung" xlink:type="simple">ZSM</named-content>).</p></tp:treatment-sec><tp:treatment-sec sec-type="material" id="SECID0ESFEM"><title>Additional material.</title><p>1 female “7887” [green text], “Indonesia: Papua, Kabupaten Mimika, Timika, 149m, 25–30.v.2017,”, “<named-content xmlns:xlink="http://www.w3.org/1999/xlink" content-type="dwc:verbatimCoordinates" xlink:type="simple"><named-content content-type="geo-json" specific-use="{&#34;type&#34;:&#34;Point&#34;,&#34;coordinates&#34;:[136.643384,-4.252020]}" id="NCID0E2FEM" xlink:type="simple">-4.252020° 136.643384°</named-content></named-content>, B.Sumoked (Pap68-Bob06)” (<named-content xmlns:xlink="http://www.w3.org/1999/xlink" content-type="dwc:institutional_code" xlink:title="SNSB-Zoologische Staatssammlung München, Munich, Germany" xlink:href="http://grbio.org/institution/zoologische-staatssammlung" xlink:type="simple">ZSM</named-content>).</p></tp:treatment-sec><tp:treatment-sec sec-type="description" id="SECID0EIGEM"><title>Description.</title><p><bold><italic>Body size and form</italic></bold>: Beetle medium-sized, oblong-oval (Fig. <xref ref-type="fig" rid="F15">54</xref>).</p><p><bold><italic>Measurements</italic></bold>: <abbrev xmlns:xlink="http://www.w3.org/1999/xlink" xlink:title="total length, measured from front of head to apex of elytra" id="ABBRID0E5GEM" xlink:type="simple">TL</abbrev> 5.4–6.3 mm, <abbrev xmlns:xlink="http://www.w3.org/1999/xlink" xlink:title="total length minus head length, measured from anterior margin of pronotum to apex of elytra" id="ABBRID0ECHEM" xlink:type="simple">TL-H</abbrev> 4.9–5.8 mm, <abbrev xmlns:xlink="http://www.w3.org/1999/xlink" xlink:title="maximum width of body measured at right angle to TL" id="ABBRID0EGHEM" xlink:type="simple">MW</abbrev> 2.6–3 mm, <abbrev xmlns:xlink="http://www.w3.org/1999/xlink" xlink:title="total length, measured from front of head to apex of elytra" id="ABBRID0EKHEM" xlink:type="simple">TL</abbrev>/<abbrev xmlns:xlink="http://www.w3.org/1999/xlink" xlink:title="maximum width of body measured at right angle to TL" id="ABBRID0EOHEM" xlink:type="simple">MW</abbrev> 2.08–2.14; <abbrev xmlns:xlink="http://www.w3.org/1999/xlink" xlink:title="pronotal length" id="ABBRID0ESHEM" xlink:type="simple">PL</abbrev> 0.8–0.9 mm, <abbrev xmlns:xlink="http://www.w3.org/1999/xlink" xlink:title="pronotal width at level of posterior margin" id="ABBRID0EWHEM" xlink:type="simple">PW</abbrev> 2.2–2.6 mm, <abbrev xmlns:xlink="http://www.w3.org/1999/xlink" xlink:title="pronotal length" id="ABBRID0E1HEM" xlink:type="simple">PL</abbrev>/<abbrev xmlns:xlink="http://www.w3.org/1999/xlink" xlink:title="pronotal width at level of posterior margin" id="ABBRID0E5HEM" xlink:type="simple">PW</abbrev> 0.35–0.36; <abbrev xmlns:xlink="http://www.w3.org/1999/xlink" xlink:title="minimum distance between eyes" id="ABBRID0ECIEM" xlink:type="simple">DBE</abbrev> 0.85–1 mm, <abbrev xmlns:xlink="http://www.w3.org/1999/xlink" xlink:title="minimum distance between eyes" id="ABBRID0EGIEM" xlink:type="simple">DBE</abbrev>/<abbrev xmlns:xlink="http://www.w3.org/1999/xlink" xlink:title="pronotal width at level of posterior margin" id="ABBRID0EKIEM" xlink:type="simple">PW</abbrev> 0.39–0.4. <bold><italic>Holotype</italic></bold>: <abbrev xmlns:xlink="http://www.w3.org/1999/xlink" xlink:title="total length, measured from front of head to apex of elytra" id="ABBRID0ERIEM" xlink:type="simple">TL</abbrev> 6.2 mm, <abbrev xmlns:xlink="http://www.w3.org/1999/xlink" xlink:title="total length minus head length, measured from anterior margin of pronotum to apex of elytra" id="ABBRID0EVIEM" xlink:type="simple">TL-H</abbrev> 5.5 mm, <abbrev xmlns:xlink="http://www.w3.org/1999/xlink" xlink:title="maximum width of body measured at right angle to TL" id="ABBRID0EZIEM" xlink:type="simple">MW</abbrev> 2.9 mm, <abbrev xmlns:xlink="http://www.w3.org/1999/xlink" xlink:title="total length, measured from front of head to apex of elytra" id="ABBRID0E4IEM" xlink:type="simple">TL</abbrev>/<abbrev xmlns:xlink="http://www.w3.org/1999/xlink" xlink:title="maximum width of body measured at right angle to TL" id="ABBRID0EBJEM" xlink:type="simple">MW</abbrev> 2.14; <abbrev xmlns:xlink="http://www.w3.org/1999/xlink" xlink:title="pronotal length" id="ABBRID0EFJEM" xlink:type="simple">PL</abbrev> 0.9 mm, <abbrev xmlns:xlink="http://www.w3.org/1999/xlink" xlink:title="pronotal width at level of posterior margin" id="ABBRID0EJJEM" xlink:type="simple">PW</abbrev> 2.5 mm, <abbrev xmlns:xlink="http://www.w3.org/1999/xlink" xlink:title="pronotal length" id="ABBRID0ENJEM" xlink:type="simple">PL</abbrev>/<abbrev xmlns:xlink="http://www.w3.org/1999/xlink" xlink:title="pronotal width at level of posterior margin" id="ABBRID0ERJEM" xlink:type="simple">PW</abbrev> 0.36; <abbrev xmlns:xlink="http://www.w3.org/1999/xlink" xlink:title="minimum distance between eyes" id="ABBRID0EVJEM" xlink:type="simple">DBE</abbrev> 1 mm, <abbrev xmlns:xlink="http://www.w3.org/1999/xlink" xlink:title="minimum distance between eyes" id="ABBRID0EZJEM" xlink:type="simple">DBE</abbrev>/<abbrev xmlns:xlink="http://www.w3.org/1999/xlink" xlink:title="pronotal width at level of posterior margin" id="ABBRID0E4JEM" xlink:type="simple">PW</abbrev> 0.4.</p><p><bold><italic>Colouration</italic></bold>: Piceous, with reddish head, pronotal anterior angles, and elytral basal band (Fig. <xref ref-type="fig" rid="F15">54</xref>).</p><p>Head almost completely reddish, narrowly piceous behind eyes and sometimes with obscure, V-shape, brownish spot medially. Pronotum piceous, reddish at anterior angles and sometimes on sides. Elytron piceous, with reddish basal band, sometimes rather distinct, sometimes obscure; elytral apex shortly yellow. Scutellum piceous. Antennae, other head appendages, and pro- and mesolegs yellowish brown, metalegs darker, especially distally. Ventral side piceous, with paler prosternum.</p><p><bold><italic>Surface sculpture</italic></bold>: Elytron with 11 complete dorsal striae, submarginal stria present, long: 11+1 (Fig. <xref ref-type="fig" rid="F15">54</xref>).</p><p>Head without strioles, with relatively dense punctation (spaces between punctures 1–3× size of punctures); punctures relatively fine (diameter of punctures usually equal to or smaller than diameter of microreticulation cells); microreticulation distinct. Pronotum with several strioles at lateral margins, more numerous in females, with punctation finer than on head and microreticulation fine. Elytron with 11 complete, relatively strongly impressed dorsal striae; submarginal stria present, long, reaching more than half of elytral length. Elytron with fine punctation and microreticulation.</p><p><bold><italic>Structures</italic></bold>: Head relatively broad. Pronotum trapezoid, its lateral margins convergent anteriorly. Base of prosternum narrowly rounded anteriorly, strongly convex medially; blade of prosternal process relatively narrow.</p><p><bold><italic>Male</italic></bold>: Protibia straight, not modified. Proclaws relatively long; anterior claw shorter, thicker and more curved than posterior one and due to this with a median incision on its inner margin. Median lobe of aedeagus with two lobes of dorsal sclerite with broadly pointed apexes, more or less straight; left dorsal lobe slightly longer than right dorsal lobe, with not beaded, slightly concave at its apical 1/3 lateral margin; lateral side of left dorsal lobe completely covered with numerous large, single spinula-like structures; right dorsal lobe covered with large scale-like structures, with small, indistinct median membranous area; lobes of ventral sclerite sclerotised, long, broad, slightly visible in left lateral view; left ventral lobe with elongate, strong sclerotised area, with curved apex and broad slightly sclerotised part rounded apically; right ventral lobe distinctly longer than left one, slightly sclerotised, with long, thin apex. Parameres with dense, relatively long setae occupying distinctly more than half of dorsal margin; proximally shorter and sparser, several most proximal setae standing separately (Fig. <xref ref-type="fig" rid="F61">103</xref>).</p><p><bold><italic>Female</italic></bold>: As males but with stronger dorsal punctation and microreticulation and more numerous pronotal strioles, in some specimens covering whole pronotum.</p></tp:treatment-sec><tp:treatment-sec sec-type="Affinities" id="SECID0ESLEM"><title>Affinities.</title><p>The species belong to the medium-sized species with median lobe of the aedeagus that has scale- and spinula-like structures on the left dorsal lobe and among them, to the species with surface of left dorsal lobe completely covered by scale- and spinula-like structures in left lateral and ventral views. Based on body shape and size and general shape of the median lobe, it is similar to <italic><tp:taxon-name><tp:taxon-name-part taxon-name-part-type="genus" reg="Austrelatus">A.</tp:taxon-name-part><tp:taxon-name-part taxon-name-part-type="species" reg="asteios">asteios</tp:taxon-name-part></tp:taxon-name></italic> sp. nov., <italic><tp:taxon-name><tp:taxon-name-part taxon-name-part-type="genus" reg="Austrelatus">A.</tp:taxon-name-part><tp:taxon-name-part taxon-name-part-type="species" reg="epicharis">epicharis</tp:taxon-name-part></tp:taxon-name></italic> sp. nov., and <italic><tp:taxon-name><tp:taxon-name-part taxon-name-part-type="genus" reg="Austrelatus">A.</tp:taxon-name-part><tp:taxon-name-part taxon-name-part-type="species" reg="yeretuar">yeretuar</tp:taxon-name-part></tp:taxon-name></italic> sp. nov. but differs from them in darker dorsal colouration, with usually indistinct, reddish basal band of the elytron and in median lobe with large, single spinulae on surface of its left dorsal lobe.</p></tp:treatment-sec><tp:treatment-sec sec-type="etymology" id="SECID0EZMEM"><title>Etymology.</title><p>The species is named after Wasur. The name is an adjective in the nominative singular.</p></tp:treatment-sec><tp:treatment-sec sec-type="distribution" id="SECID0E5MEM"><title>Distribution.</title><p>Indonesia: Papua Province: Merauke Regency (Fig. <xref ref-type="fig" rid="F66">108</xref>) but according to the additional material, it might have broader distribution in Papua.</p></tp:treatment-sec><tp:treatment-sec sec-type="habitat" id="SECID0EINEM"><title>Habitat.</title><p>At the type locality, the species was collected in shallow pools rich in rotten leaves and surrounded by wet savannah forest (Fig. <xref ref-type="fig" rid="F70">116</xref>). The species co-occurs with <italic><tp:taxon-name><tp:taxon-name-part taxon-name-part-type="genus" reg="Austrelatus">Austrelatus</tp:taxon-name-part><tp:taxon-name-part taxon-name-part-type="species" reg="clarkii">clarkii</tp:taxon-name-part></tp:taxon-name></italic> (Sharp, 1882) and numerous <tp:taxon-name><tp:taxon-name-part taxon-name-part-type="tribe">Bidessini</tp:taxon-name-part></tp:taxon-name> species.</p></tp:treatment-sec><tp:treatment-sec><!--Section generated to contain objects referenced in tp:taxon-treatment.--><fig id="F15" position="float" orientation="portrait"><object-id xmlns:xlink="http://www.w3.org/1999/xlink" content-type="doi" xlink:type="simple">10.3897/zookeys.1201.116131.figures54-57</object-id><object-id xmlns:xlink="http://www.w3.org/1999/xlink" content-type="arpha" xlink:type="simple">2E39FD41-3E31-51D6-AD6F-1F1F8CD9C71F</object-id><label>Figures 54–57.</label><caption><p>Habitus and colouration of the holotypes of <bold>54</bold><italic><tp:taxon-name><tp:taxon-name-part taxon-name-part-type="genus" reg="Austrelatus">Austrelatus</tp:taxon-name-part><tp:taxon-name-part taxon-name-part-type="species" reg="wasurensis">wasurensis</tp:taxon-name-part></tp:taxon-name></italic> sp. nov. <bold>55</bold><italic><tp:taxon-name><tp:taxon-name-part taxon-name-part-type="genus" reg="Austrelatus">A.</tp:taxon-name-part><tp:taxon-name-part taxon-name-part-type="species" reg="yeretuar">yeretuar</tp:taxon-name-part></tp:taxon-name></italic> sp. nov. <bold>56</bold><italic><tp:taxon-name><tp:taxon-name-part taxon-name-part-type="genus" reg="Austrelatus">A.</tp:taxon-name-part><tp:taxon-name-part taxon-name-part-type="species" reg="epicharis">epicharis</tp:taxon-name-part></tp:taxon-name></italic> sp. nov. <bold>57</bold><italic><tp:taxon-name><tp:taxon-name-part taxon-name-part-type="genus" reg="Austrelatus">A.</tp:taxon-name-part><tp:taxon-name-part taxon-name-part-type="species" reg="asteios">asteios</tp:taxon-name-part></tp:taxon-name></italic> sp. nov. Scale bars: 1 mm.</p></caption><graphic xmlns:xlink="http://www.w3.org/1999/xlink" xlink:href="zookeys-1201-001_article-116131__-g015.jpg" position="float" orientation="portrait" xlink:type="simple" id="oo_1044747.jpg"><uri content-type="original_file" xlink:type="simple">https://binary.pensoft.net/fig/1044747</uri></graphic></fig><fig id="F61" position="float" orientation="portrait"><object-id xmlns:xlink="http://www.w3.org/1999/xlink" content-type="doi" xlink:type="simple">10.3897/zookeys.1201.116131.figure103</object-id><object-id xmlns:xlink="http://www.w3.org/1999/xlink" content-type="arpha" xlink:type="simple">391B5BB6-F9EF-5670-89BC-2E35429634F0</object-id><label>Figure 103.</label><caption><p><italic><tp:taxon-name><tp:taxon-name-part taxon-name-part-type="genus" reg="Austrelatus">Austrelatus</tp:taxon-name-part><tp:taxon-name-part taxon-name-part-type="species" reg="wasurensis">wasurensis</tp:taxon-name-part></tp:taxon-name></italic> sp. nov., holotype, median lobe <bold>A</bold> left lateral view <bold>B</bold> right lateral view <bold>C</bold> ventral view <bold>D</bold> left paramere in external view. Scale bar: 1 mm (<bold>A–C</bold>).</p></caption><graphic xmlns:xlink="http://www.w3.org/1999/xlink" xlink:href="zookeys-1201-001_article-116131__-g061.jpg" position="float" orientation="portrait" xlink:type="simple" id="oo_1044793.jpg"><uri content-type="original_file" xlink:type="simple">https://binary.pensoft.net/fig/1044793</uri></graphic></fig><fig id="F66" position="float" orientation="portrait"><object-id xmlns:xlink="http://www.w3.org/1999/xlink" content-type="doi" xlink:type="simple">10.3897/zookeys.1201.116131.figure108</object-id><object-id xmlns:xlink="http://www.w3.org/1999/xlink" content-type="arpha" xlink:type="simple">B8254EF3-090F-5EAE-9F7E-177A79FE8FD6</object-id><label>Figure 108.</label><caption><p>Map of New Guinea showing distribution of 23 <italic><tp:taxon-name><tp:taxon-name-part taxon-name-part-type="genus" reg="Austrelatus">Austrelatus</tp:taxon-name-part></tp:taxon-name></italic> species.</p></caption><graphic xmlns:xlink="http://www.w3.org/1999/xlink" xlink:href="zookeys-1201-001_article-116131__-g066.jpg" position="float" orientation="portrait" xlink:type="simple" id="oo_1044798.jpg"><uri content-type="original_file" xlink:type="simple">https://binary.pensoft.net/fig/1044798</uri></graphic></fig><fig id="F70" position="float" orientation="portrait"><object-id xmlns:xlink="http://www.w3.org/1999/xlink" content-type="doi" xlink:type="simple">10.3897/zookeys.1201.116131.figures115-116</object-id><object-id xmlns:xlink="http://www.w3.org/1999/xlink" content-type="arpha" xlink:type="simple">BCEFB487-84AE-5D0E-8F9D-7DDA525C71BF</object-id><label>Figures 115, 116.</label><caption><p>Habitats of <italic><tp:taxon-name><tp:taxon-name-part taxon-name-part-type="genus" reg="Austrelatus">Austrelatus</tp:taxon-name-part></tp:taxon-name></italic> species <bold>115</bold> type locality of <italic><tp:taxon-name><tp:taxon-name-part taxon-name-part-type="genus" reg="Austrelatus">A.</tp:taxon-name-part><tp:taxon-name-part taxon-name-part-type="species" reg="epicharis">epicharis</tp:taxon-name-part></tp:taxon-name></italic> sp. nov. and <italic><tp:taxon-name><tp:taxon-name-part taxon-name-part-type="genus" reg="Austrelatus">A.</tp:taxon-name-part><tp:taxon-name-part taxon-name-part-type="species" reg="kalibumi">kalibumi</tp:taxon-name-part></tp:taxon-name></italic> sp. nov.: Papua Province, Nabire Regency, Wanggar, flooded meadows and shallow oxbows near Bumi River <bold>116</bold><italic><tp:taxon-name><tp:taxon-name-part taxon-name-part-type="genus" reg="Austrelatus">A.</tp:taxon-name-part><tp:taxon-name-part taxon-name-part-type="species" reg="wasurensis">wasurensis</tp:taxon-name-part></tp:taxon-name></italic> sp. nov. and <italic><tp:taxon-name><tp:taxon-name-part taxon-name-part-type="genus" reg="Austrelatus">A.</tp:taxon-name-part><tp:taxon-name-part taxon-name-part-type="species" reg="clarkii">clarkii</tp:taxon-name-part></tp:taxon-name></italic> (Sharp, 1882): Papua Province, Merauke Regency, Wasur, shallow, almost dry pools in wet savannah forest. Beetles hiding deep in mud and rotten leaves. Photographs by MB.</p></caption><graphic xmlns:xlink="http://www.w3.org/1999/xlink" xlink:href="zookeys-1201-001_article-116131__-g070.jpg" position="float" orientation="portrait" xlink:type="simple" id="oo_1044802.jpg"><uri content-type="original_file" xlink:type="simple">https://binary.pensoft.net/fig/1044802</uri></graphic></fig></tp:treatment-sec></tp:taxon-treatment>
