# Supplementary material for: ﻿Revision of the Austrelatuspapuensis group with descriptions of 42 new species from New Guinea (Coleoptera, Dytiscidae, Copelatinae)
Source: Zookeys. 2024 May 10;1201:1–165. doi: 10.3897/zookeys.1201.116131 (PMC11101835; doi:10.3897/zookeys.1201.116131)
Supplement: XML Treatment for Austrelatus weigeli [file zookeys.1201.116131-treatment43.xml]

<!DOCTYPE tp:taxon-treatment
  PUBLIC "-//TaxonX//DTD Taxonomic Treatment Publishing DTD v0 20100105//EN" "tax-treatment-NSO.dtd">
<tp:taxon-treatment xmlns:tp="http://www.plazi.org/taxpub"><tp:treatment-meta><kwd-group><label>Taxon classification</label><kwd>
                <named-content content-type="kingdom">Animalia</named-content>
              </kwd><kwd>
                <named-content content-type="order">Coleoptera </named-content>
              </kwd><kwd>
                <named-content content-type="family">Dytiscidae</named-content>
              </kwd></kwd-group><mixed-citation publication-type="journal"><person-group><name><surname>Shaverdo</surname><given-names>Helena</given-names></name><name><surname>Hendrich</surname><given-names>Lars</given-names></name><name><surname>Surbakti</surname><given-names>Suriani</given-names></name><name><surname>Panjaitan</surname><given-names>Rawati</given-names></name><name><surname>Balke</surname><given-names>Michael</given-names></name></person-group><article-title>﻿Revision of the <italic><tp:taxon-name><tp:taxon-name-part taxon-name-part-type="genus" reg="Austrelatus">Austrelatus</tp:taxon-name-part><tp:taxon-name-part taxon-name-part-type="species" reg="papuensis">papuensis</tp:taxon-name-part></tp:taxon-name></italic> group with descriptions of 42 new species from New Guinea (<tp:taxon-name><tp:taxon-name-part taxon-name-part-type="order">Coleoptera</tp:taxon-name-part></tp:taxon-name>, <tp:taxon-name><tp:taxon-name-part taxon-name-part-type="family">Dytiscidae</tp:taxon-name-part></tp:taxon-name>, <tp:taxon-name><tp:taxon-name-part taxon-name-part-type="subfamily">Copelatinae</tp:taxon-name-part></tp:taxon-name>)</article-title><source>Zookeys</source><day>10</day><month>05</month><year>2024</year><volume>1201</volume><fpage>1</fpage><lpage>165</lpage><pub-id pub-id-type="doi">10.3897/zookeys.1201.116131</pub-id></mixed-citation></tp:treatment-meta><tp:nomenclature><label>﻿﻿43.</label><tp:taxon-name>
              <object-id xmlns:xlink="http://www.w3.org/1999/xlink" content-type="arpha" xlink:type="simple">6B89F490-E320-518A-B768-6E4CE9DB3009</object-id>
              <tp:taxon-name-part taxon-name-part-type="genus" reg="Austrelatus">Austrelatus</tp:taxon-name-part>
              <tp:taxon-name-part taxon-name-part-type="species" reg="weigeli">weigeli</tp:taxon-name-part>
              <object-id xmlns:xlink="http://www.w3.org/1999/xlink" content-type="zoobank" xlink:type="simple">https://zoobank.org/CC3AC79B-9373-4739-AF02-851A0CE9F193</object-id>
            </tp:taxon-name><tp:taxon-status xmlns:xlink="http://www.w3.org/1999/xlink" xlink:type="simple">sp. nov.</tp:taxon-status><xref ref-type="fig" rid="F11">Figs 41</xref><xref ref-type="fig" rid="F48">, 90</xref><xref ref-type="fig" rid="F66">, 108</xref></tp:nomenclature><tp:treatment-sec sec-type="type locality" id="SECID0EXPEM"><title>Type locality.</title><p>
              Papua New Guinea: East New Britain Province, 30 km SW Kokopo, Arabam, <named-content xmlns:xlink="http://www.w3.org/1999/xlink" content-type="dwc:verbatimCoordinates" xlink:type="simple"><named-content content-type="geo-json" specific-use="{&#34;type&#34;:&#34;Point&#34;,&#34;coordinates&#34;:[152.114000,-4.595833]}" id="NCID0EAQEM" xlink:type="simple">04°35.75'S, 152°06.84'E</named-content></named-content>, 200 m a.s.l.</p></tp:treatment-sec><tp:treatment-sec sec-type="type material" id="SECID0EFQEM"><title>Type material.</title><p><bold><italic>Holotype</italic></bold>: male “<abbrev xmlns:xlink="http://www.w3.org/1999/xlink" xlink:title="Papua New Guinea" id="ABBRID0EQQEM" xlink:type="simple">PNG</abbrev>: E New Britain Prov. 30km SW Kokopo, Arabam, 200m <named-content xmlns:xlink="http://www.w3.org/1999/xlink" content-type="dwc:verbatimCoordinates" xlink:type="simple"><named-content content-type="geo-json" specific-use="{&#34;type&#34;:&#34;Point&#34;,&#34;coordinates&#34;:[152.123333,-4.604167]}" id="NCID0EXQEM" xlink:type="simple">04°35'75"S, 152°06'84"E </named-content></named-content>21.II-04.III.2000 leg. A. Weigel KL” (<named-content xmlns:xlink="http://www.w3.org/1999/xlink" content-type="dwc:institutional_code" xlink:title="SNSB-Zoologische Staatssammlung München, Munich, Germany" xlink:href="http://grbio.org/institution/zoologische-staatssammlung" xlink:type="simple">ZSM</named-content>). <bold><italic>Paratypes</italic></bold>: 1 male, 1 female with the same label as the holotype (<named-content xmlns:xlink="http://www.w3.org/1999/xlink" content-type="dwc:institutional_code" xlink:title="Naturhistorisches Museum Wien, Vienna, Austria" xlink:href="http://grbio.org/institution/naturhistorisches-museum-wien-0" xlink:type="simple">NHMW</named-content>, <named-content xmlns:xlink="http://www.w3.org/1999/xlink" content-type="dwc:institutional_code" xlink:title="SNSB-Zoologische Staatssammlung München, Munich, Germany" xlink:href="http://grbio.org/institution/zoologische-staatssammlung" xlink:type="simple">ZSM</named-content>).</p></tp:treatment-sec><tp:treatment-sec sec-type="description" id="SECID0EXREM"><title>Description.</title><p><bold><italic>Body size and form</italic></bold>: Beetle medium-sized, oblong-oval to elongate (Fig. <xref ref-type="fig" rid="F11">41</xref>).</p><p><bold><italic>Measurements</italic></bold>: <abbrev xmlns:xlink="http://www.w3.org/1999/xlink" xlink:title="total length, measured from front of head to apex of elytra" id="ABBRID0ENSEM" xlink:type="simple">TL</abbrev> 6.4–6.6 mm, <abbrev xmlns:xlink="http://www.w3.org/1999/xlink" xlink:title="total length minus head length, measured from anterior margin of pronotum to apex of elytra" id="ABBRID0ERSEM" xlink:type="simple">TL-H</abbrev> 5.7–5.95 mm, <abbrev xmlns:xlink="http://www.w3.org/1999/xlink" xlink:title="maximum width of body measured at right angle to TL" id="ABBRID0EVSEM" xlink:type="simple">MW</abbrev> 2.99–3.1 mm, <abbrev xmlns:xlink="http://www.w3.org/1999/xlink" xlink:title="total length, measured from front of head to apex of elytra" id="ABBRID0EZSEM" xlink:type="simple">TL</abbrev>/<abbrev xmlns:xlink="http://www.w3.org/1999/xlink" xlink:title="maximum width of body measured at right angle to TL" id="ABBRID0E4SEM" xlink:type="simple">MW</abbrev> 2.08–2.2; <abbrev xmlns:xlink="http://www.w3.org/1999/xlink" xlink:title="pronotal length" id="ABBRID0EBTEM" xlink:type="simple">PL</abbrev> 0.95–1 mm, <abbrev xmlns:xlink="http://www.w3.org/1999/xlink" xlink:title="pronotal width at level of posterior margin" id="ABBRID0EFTEM" xlink:type="simple">PW</abbrev> 2.5–2.6 mm, <abbrev xmlns:xlink="http://www.w3.org/1999/xlink" xlink:title="pronotal length" id="ABBRID0EJTEM" xlink:type="simple">PL</abbrev>/<abbrev xmlns:xlink="http://www.w3.org/1999/xlink" xlink:title="pronotal width at level of posterior margin" id="ABBRID0ENTEM" xlink:type="simple">PW</abbrev> 0.37–0.39; <abbrev xmlns:xlink="http://www.w3.org/1999/xlink" xlink:title="minimum distance between eyes" id="ABBRID0ERTEM" xlink:type="simple">DBE</abbrev> 1.1–1.2 mm, <abbrev xmlns:xlink="http://www.w3.org/1999/xlink" xlink:title="minimum distance between eyes" id="ABBRID0EVTEM" xlink:type="simple">DBE</abbrev>/<abbrev xmlns:xlink="http://www.w3.org/1999/xlink" xlink:title="pronotal width at level of posterior margin" id="ABBRID0EZTEM" xlink:type="simple">PW</abbrev> 0.44–0.46. <bold><italic>Holotype</italic></bold>: <abbrev xmlns:xlink="http://www.w3.org/1999/xlink" xlink:title="total length, measured from front of head to apex of elytra" id="ABBRID0EAUEM" xlink:type="simple">TL</abbrev> 6.45 mm, <abbrev xmlns:xlink="http://www.w3.org/1999/xlink" xlink:title="total length minus head length, measured from anterior margin of pronotum to apex of elytra" id="ABBRID0EEUEM" xlink:type="simple">TL-H</abbrev> 5.8 mm, <abbrev xmlns:xlink="http://www.w3.org/1999/xlink" xlink:title="maximum width of body measured at right angle to TL" id="ABBRID0EIUEM" xlink:type="simple">MW</abbrev> 3.1 mm, <abbrev xmlns:xlink="http://www.w3.org/1999/xlink" xlink:title="total length, measured from front of head to apex of elytra" id="ABBRID0EMUEM" xlink:type="simple">TL</abbrev>/<abbrev xmlns:xlink="http://www.w3.org/1999/xlink" xlink:title="maximum width of body measured at right angle to TL" id="ABBRID0EQUEM" xlink:type="simple">MW</abbrev> 2.08; <abbrev xmlns:xlink="http://www.w3.org/1999/xlink" xlink:title="pronotal length" id="ABBRID0EUUEM" xlink:type="simple">PL</abbrev> 0.95 mm, <abbrev xmlns:xlink="http://www.w3.org/1999/xlink" xlink:title="pronotal width at level of posterior margin" id="ABBRID0EYUEM" xlink:type="simple">PW</abbrev> 2.6 mm, <abbrev xmlns:xlink="http://www.w3.org/1999/xlink" xlink:title="pronotal length" id="ABBRID0E3UEM" xlink:type="simple">PL</abbrev>/<abbrev xmlns:xlink="http://www.w3.org/1999/xlink" xlink:title="pronotal width at level of posterior margin" id="ABBRID0EAVEM" xlink:type="simple">PW</abbrev> 0.37; <abbrev xmlns:xlink="http://www.w3.org/1999/xlink" xlink:title="minimum distance between eyes" id="ABBRID0EEVEM" xlink:type="simple">DBE</abbrev> 1.15 mm, <abbrev xmlns:xlink="http://www.w3.org/1999/xlink" xlink:title="minimum distance between eyes" id="ABBRID0EIVEM" xlink:type="simple">DBE</abbrev>/<abbrev xmlns:xlink="http://www.w3.org/1999/xlink" xlink:title="pronotal width at level of posterior margin" id="ABBRID0EMVEM" xlink:type="simple">PW</abbrev> 0.44.</p><p><bold><italic>Colouration</italic></bold>: With almost completely yellowish red elytron, yellowish red head and pronotal sides (Fig. <xref ref-type="fig" rid="F11">41</xref>).</p><p>Head yellowish red, narrowly darker behind eyes. Pronotum piceous on disc and broadly yellowish red on sides. Elytron yellowish red due to strongly developed basal band and colouration between striae; seldom piceous, with broad yellowish red basal band and yellowish red colouration between striae apically. Scutellum brownish. Antennae, other head appendages, and pro- and mesolegs yellowish red, metalegs brown, all legs darker distally. Ventral side brown, paler on prosternum and metaventrite and darker on abdominal ventrites.</p><p><bold><italic>Surface sculpture</italic></bold>: Elytron with 11 complete, strongly impressed dorsal striae, submarginal stria present: 11+1 (Fig. <xref ref-type="fig" rid="F11">41</xref>).</p><p>Head with few strioles between eyes, with relatively sparse punctation (spaces between punctures 1–5× size of punctures); punctures fine (diameter of punctures smaller than or equal to diameter of microreticulation cells); microreticulation distinct. Pronotum with numerous but sparse strioles absent in middle and anterolaterally, with punctation sparser than on head and microreticulation fine. Elytron with 11 complete strongly impressed dorsal striae, stria 10 shortly reduced basally, sometimes with few small strioles between striae; submarginal stria present. Elytron with fine, sparse punctation and fine microreticulation.</p><p><bold><italic>Structures</italic></bold>: Head relatively large and broad. Pronotum trapezoid, its lateral margins convergent anteriorly. Base of prosternum narrowly rounded anteriorly, convex medially; blade of prosternal process broad.</p><p><bold><italic>Male</italic></bold>: Protibia straight, not modified. Proclaws relatively long, subequal in length, anterior claw thicker apically and slightly more strongly curved downwards than posterior one and due to this with a subapical incision on its inner margin. Median lobe of aedeagus with two lobes of dorsal sclerite subequal in length; left dorsal lobe slightly longer than right one, with broadly pointed and curved upwards apex; its lateral side with strong, elongate concavity subapically under upper lateral margin and covered with numerous, small but distinct scale-like structures bearing small spinulae; lateral margin and apex covered with small scale-like structures without spinula, lateral concavity covered with rather large scale-like structures; right dorsal lobe with broad, straight, pointed apex and covered with rather large scale-like structures, without membranous area on lateral side; lobes of ventral sclerite partly sclerotised, long, subequal in length, partly visible in left lateral view; left ventral lobe with elongate, narrow sclerotised area, with apex pointed and slightly curved to right; right ventral lobe with narrow, rather weak sclerotised area on right margin. Parameres with dense, long setae occupying distinctly more than half of dorsal margin; on small area proximally shorter and sparser, several most proximal setae standing separately (Fig. <xref ref-type="fig" rid="F48">90</xref>).</p><p><bold><italic>Female</italic></bold>: As male but darker: elytron piceous, with broad yellowish red basal band and yellowish red colouration between striae apically.</p></tp:treatment-sec><tp:treatment-sec sec-type="Affinities" id="SECID0EBXEM"><title>Affinities.</title><p>The species belong to the medium-sized species with median lobe of the aedeagus that has scale- and spinula-like structures on the left dorsal lobe. However, it can be distinguished from them by yellowish red colouration and 11+1 complete, strongly impressed striae of its elytron and elongate, subapical concavity on the lateral side of the left dorsal lobe.</p></tp:treatment-sec><tp:treatment-sec sec-type="etymology" id="SECID0EGXEM"><title>Etymology.</title><p>The species is named after our colleague Andreas Weigel, a specialist for xylophagous beetles, who collected the type series. The specific epithet is a substantive in the genitive case.</p></tp:treatment-sec><tp:treatment-sec sec-type="distribution" id="SECID0ELXEM"><title>Distribution.</title><p>
              Papua New Guinea: East New Britain Province. The species is known only from the type locality (Fig. <xref ref-type="fig" rid="F66">108</xref>).</p></tp:treatment-sec><tp:treatment-sec sec-type="habitat" id="SECID0EVXEM"><title>Habitat.</title><p>The species was collected in small forest pools.</p></tp:treatment-sec><tp:treatment-sec><!--Section generated to contain objects referenced in tp:taxon-treatment.--><fig id="F11" position="float" orientation="portrait"><object-id xmlns:xlink="http://www.w3.org/1999/xlink" content-type="doi" xlink:type="simple">10.3897/zookeys.1201.116131.figures38-41</object-id><object-id xmlns:xlink="http://www.w3.org/1999/xlink" content-type="arpha" xlink:type="simple">F93B6109-3C0B-582A-A304-321548E3ED49</object-id><label>Figures 38–41.</label><caption><p>Habitus and colouration of <bold>38</bold><italic><tp:taxon-name><tp:taxon-name-part taxon-name-part-type="genus" reg="Austrelatus">Austrelatus</tp:taxon-name-part><tp:taxon-name-part taxon-name-part-type="species" reg="madangensis">madangensis</tp:taxon-name-part></tp:taxon-name></italic> sp. nov. <bold>39</bold><italic><tp:taxon-name><tp:taxon-name-part taxon-name-part-type="genus" reg="Austrelatus">A.</tp:taxon-name-part><tp:taxon-name-part taxon-name-part-type="species" reg="madangensis">madangensis</tp:taxon-name-part></tp:taxon-name></italic> sp. nov., holotype <bold>40</bold><italic><tp:taxon-name><tp:taxon-name-part taxon-name-part-type="genus" reg="Austrelatus">A.</tp:taxon-name-part><tp:taxon-name-part taxon-name-part-type="species" reg="mamberamo">mamberamo</tp:taxon-name-part></tp:taxon-name></italic> sp. nov., holotype <bold>41</bold><italic><tp:taxon-name><tp:taxon-name-part taxon-name-part-type="genus" reg="Austrelatus">A.</tp:taxon-name-part><tp:taxon-name-part taxon-name-part-type="species" reg="weigeli">weigeli</tp:taxon-name-part></tp:taxon-name></italic> sp. nov., holotype. Scale bars: 1 mm.</p></caption><graphic xmlns:xlink="http://www.w3.org/1999/xlink" xlink:href="zookeys-1201-001_article-116131__-g011.jpg" position="float" orientation="portrait" xlink:type="simple" id="oo_1044743.jpg"><uri content-type="original_file" xlink:type="simple">https://binary.pensoft.net/fig/1044743</uri></graphic></fig><fig id="F48" position="float" orientation="portrait"><object-id xmlns:xlink="http://www.w3.org/1999/xlink" content-type="doi" xlink:type="simple">10.3897/zookeys.1201.116131.figure90</object-id><object-id xmlns:xlink="http://www.w3.org/1999/xlink" content-type="arpha" xlink:type="simple">7A543DC6-6D17-5715-8072-0CC96E76331E</object-id><label>Figure 90.</label><caption><p><italic><tp:taxon-name><tp:taxon-name-part taxon-name-part-type="genus" reg="Austrelatus">Austrelatus</tp:taxon-name-part><tp:taxon-name-part taxon-name-part-type="species" reg="weigeli">weigeli</tp:taxon-name-part></tp:taxon-name></italic> sp. nov., holotype, median lobe <bold>A</bold> left lateral view <bold>B</bold> right lateral view <bold>C</bold> ventral view <bold>D</bold> left paramere in external view. Scale bar: 1 mm (<bold>A–C</bold>).</p></caption><graphic xmlns:xlink="http://www.w3.org/1999/xlink" xlink:href="zookeys-1201-001_article-116131__-g048.jpg" position="float" orientation="portrait" xlink:type="simple" id="oo_1044780.jpg"><uri content-type="original_file" xlink:type="simple">https://binary.pensoft.net/fig/1044780</uri></graphic></fig><fig id="F66" position="float" orientation="portrait"><object-id xmlns:xlink="http://www.w3.org/1999/xlink" content-type="doi" xlink:type="simple">10.3897/zookeys.1201.116131.figure108</object-id><object-id xmlns:xlink="http://www.w3.org/1999/xlink" content-type="arpha" xlink:type="simple">B8254EF3-090F-5EAE-9F7E-177A79FE8FD6</object-id><label>Figure 108.</label><caption><p>Map of New Guinea showing distribution of 23 <italic><tp:taxon-name><tp:taxon-name-part taxon-name-part-type="genus" reg="Austrelatus">Austrelatus</tp:taxon-name-part></tp:taxon-name></italic> species.</p></caption><graphic xmlns:xlink="http://www.w3.org/1999/xlink" xlink:href="zookeys-1201-001_article-116131__-g066.jpg" position="float" orientation="portrait" xlink:type="simple" id="oo_1044798.jpg"><uri content-type="original_file" xlink:type="simple">https://binary.pensoft.net/fig/1044798</uri></graphic></fig></tp:treatment-sec></tp:taxon-treatment>
