# Supplementary material for: ﻿Revision of the Austrelatuspapuensis group with descriptions of 42 new species from New Guinea (Coleoptera, Dytiscidae, Copelatinae)
Source: Zookeys. 2024 May 10;1201:1–165. doi: 10.3897/zookeys.1201.116131 (PMC11101835; doi:10.3897/zookeys.1201.116131)
Supplement: XML Treatment for Austrelatus yamurensis [file zookeys.1201.116131-treatment44.xml]

<!DOCTYPE tp:taxon-treatment
  PUBLIC "-//TaxonX//DTD Taxonomic Treatment Publishing DTD v0 20100105//EN" "tax-treatment-NSO.dtd">
<tp:taxon-treatment xmlns:tp="http://www.plazi.org/taxpub"><tp:treatment-meta><kwd-group><label>Taxon classification</label><kwd>
                <named-content content-type="kingdom">Animalia</named-content>
              </kwd><kwd>
                <named-content content-type="order">Coleoptera </named-content>
              </kwd><kwd>
                <named-content content-type="family">Dytiscidae</named-content>
              </kwd></kwd-group><mixed-citation publication-type="journal"><person-group><name><surname>Shaverdo</surname><given-names>Helena</given-names></name><name><surname>Hendrich</surname><given-names>Lars</given-names></name><name><surname>Surbakti</surname><given-names>Suriani</given-names></name><name><surname>Panjaitan</surname><given-names>Rawati</given-names></name><name><surname>Balke</surname><given-names>Michael</given-names></name></person-group><article-title>﻿Revision of the <italic><tp:taxon-name><tp:taxon-name-part taxon-name-part-type="genus" reg="Austrelatus">Austrelatus</tp:taxon-name-part><tp:taxon-name-part taxon-name-part-type="species" reg="papuensis">papuensis</tp:taxon-name-part></tp:taxon-name></italic> group with descriptions of 42 new species from New Guinea (<tp:taxon-name><tp:taxon-name-part taxon-name-part-type="order">Coleoptera</tp:taxon-name-part></tp:taxon-name>, <tp:taxon-name><tp:taxon-name-part taxon-name-part-type="family">Dytiscidae</tp:taxon-name-part></tp:taxon-name>, <tp:taxon-name><tp:taxon-name-part taxon-name-part-type="subfamily">Copelatinae</tp:taxon-name-part></tp:taxon-name>)</article-title><source>Zookeys</source><day>10</day><month>05</month><year>2024</year><volume>1201</volume><fpage>1</fpage><lpage>165</lpage><pub-id pub-id-type="doi">10.3897/zookeys.1201.116131</pub-id></mixed-citation></tp:treatment-meta><tp:nomenclature><label>﻿﻿44.</label><tp:taxon-name>
              <object-id xmlns:xlink="http://www.w3.org/1999/xlink" content-type="arpha" xlink:type="simple">01AAB9B3-360D-52EF-8239-6E6BCCF06215</object-id>
              <tp:taxon-name-part taxon-name-part-type="genus" reg="Austrelatus">Austrelatus</tp:taxon-name-part>
              <tp:taxon-name-part taxon-name-part-type="species" reg="yamurensis">yamurensis</tp:taxon-name-part>
              <object-id xmlns:xlink="http://www.w3.org/1999/xlink" content-type="zoobank" xlink:type="simple">https://zoobank.org/76F8B7F4-72DF-49E3-A656-53B732667A97</object-id>
            </tp:taxon-name><tp:taxon-status xmlns:xlink="http://www.w3.org/1999/xlink" xlink:type="simple">sp. nov.</tp:taxon-status><xref ref-type="fig" rid="F5">Figs 16</xref><xref ref-type="fig" rid="F26">, 68</xref><xref ref-type="fig" rid="F65">, 107</xref></tp:nomenclature><tp:treatment-sec sec-type="type locality" id="SECID0EPZEM"><title>Type locality.</title><p>Indonesia: West Papua Province: Kaimana Regency, Fakfak District, Lake Yamur area, 50–100 m a.s.l.</p></tp:treatment-sec><tp:treatment-sec sec-type="type material" id="SECID0EUZEM"><title>Type material.</title><p><bold><italic>Holotype</italic></bold>: male “IRIAN JAYA: Fak Fak dist. Lake Yamur area, IV.1998 ca. 50 – 100m, Waldtümpel” (<named-content xmlns:xlink="http://www.w3.org/1999/xlink" content-type="dwc:institutional_code" xlink:title="Naturhistorisches Museum Wien, Vienna, Austria" xlink:href="http://grbio.org/institution/naturhistorisches-museum-wien-0" xlink:type="simple">NHMW</named-content>). <bold><italic>Paratypes</italic></bold>: 3 males with the same label as the holotype (<named-content xmlns:xlink="http://www.w3.org/1999/xlink" content-type="dwc:institutional_code" xlink:title="Museum Zoologicum Bogoriense, Cibinong, West Java, Indonesia" xlink:href="http://grbio.org/institution/museum-zoologicum-bogoriense" xlink:type="simple">MZB</named-content>, <named-content xmlns:xlink="http://www.w3.org/1999/xlink" content-type="dwc:institutional_code" xlink:title="Naturhistorisches Museum Wien, Vienna, Austria" xlink:href="http://grbio.org/institution/naturhistorisches-museum-wien-0" xlink:type="simple">NHMW</named-content>, <named-content xmlns:xlink="http://www.w3.org/1999/xlink" content-type="dwc:institutional_code" xlink:title="SNSB-Zoologische Staatssammlung München, Munich, Germany" xlink:href="http://grbio.org/institution/zoologische-staatssammlung" xlink:type="simple">ZSM</named-content>).</p></tp:treatment-sec><tp:treatment-sec sec-type="description" id="SECID0EC2EM"><title>Description.</title><p><bold><italic>Body size and form</italic></bold>: Beetle medium-sized, elongate (Fig. <xref ref-type="fig" rid="F5">16</xref>).</p><p><bold><italic>Measurements</italic></bold>: <abbrev xmlns:xlink="http://www.w3.org/1999/xlink" xlink:title="total length, measured from front of head to apex of elytra" id="ABBRID0EY2EM" xlink:type="simple">TL</abbrev> 5.6–5.8 mm, <abbrev xmlns:xlink="http://www.w3.org/1999/xlink" xlink:title="total length minus head length, measured from anterior margin of pronotum to apex of elytra" id="ABBRID0E32EM" xlink:type="simple">TL-H</abbrev> 5–5.1 mm, <abbrev xmlns:xlink="http://www.w3.org/1999/xlink" xlink:title="maximum width of body measured at right angle to TL" id="ABBRID0EA3EM" xlink:type="simple">MW</abbrev> 2.45–2.6 mm, <abbrev xmlns:xlink="http://www.w3.org/1999/xlink" xlink:title="total length, measured from front of head to apex of elytra" id="ABBRID0EE3EM" xlink:type="simple">TL</abbrev>/<abbrev xmlns:xlink="http://www.w3.org/1999/xlink" xlink:title="maximum width of body measured at right angle to TL" id="ABBRID0EI3EM" xlink:type="simple">MW</abbrev> 2.23–2.29; <abbrev xmlns:xlink="http://www.w3.org/1999/xlink" xlink:title="pronotal length" id="ABBRID0EM3EM" xlink:type="simple">PL</abbrev> 0.9 mm, <abbrev xmlns:xlink="http://www.w3.org/1999/xlink" xlink:title="pronotal width at level of posterior margin" id="ABBRID0EQ3EM" xlink:type="simple">PW</abbrev> 2.3 mm, <abbrev xmlns:xlink="http://www.w3.org/1999/xlink" xlink:title="pronotal length" id="ABBRID0EU3EM" xlink:type="simple">PL</abbrev>/<abbrev xmlns:xlink="http://www.w3.org/1999/xlink" xlink:title="pronotal width at level of posterior margin" id="ABBRID0EY3EM" xlink:type="simple">PW</abbrev> 0.39; <abbrev xmlns:xlink="http://www.w3.org/1999/xlink" xlink:title="minimum distance between eyes" id="ABBRID0E33EM" xlink:type="simple">DBE</abbrev> 0.95 mm, <abbrev xmlns:xlink="http://www.w3.org/1999/xlink" xlink:title="minimum distance between eyes" id="ABBRID0EA4EM" xlink:type="simple">DBE</abbrev>/<abbrev xmlns:xlink="http://www.w3.org/1999/xlink" xlink:title="pronotal width at level of posterior margin" id="ABBRID0EE4EM" xlink:type="simple">PW</abbrev> 0.41. <bold><italic>Holotype</italic></bold>: <abbrev xmlns:xlink="http://www.w3.org/1999/xlink" xlink:title="total length, measured from front of head to apex of elytra" id="ABBRID0EL4EM" xlink:type="simple">TL</abbrev> 5.8 mm, <abbrev xmlns:xlink="http://www.w3.org/1999/xlink" xlink:title="total length minus head length, measured from anterior margin of pronotum to apex of elytra" id="ABBRID0EP4EM" xlink:type="simple">TL-H</abbrev> 5.1 mm, <abbrev xmlns:xlink="http://www.w3.org/1999/xlink" xlink:title="maximum width of body measured at right angle to TL" id="ABBRID0ET4EM" xlink:type="simple">MW</abbrev> 2.6 mm, <abbrev xmlns:xlink="http://www.w3.org/1999/xlink" xlink:title="total length, measured from front of head to apex of elytra" id="ABBRID0EX4EM" xlink:type="simple">TL</abbrev>/<abbrev xmlns:xlink="http://www.w3.org/1999/xlink" xlink:title="maximum width of body measured at right angle to TL" id="ABBRID0E24EM" xlink:type="simple">MW</abbrev> 2.23; <abbrev xmlns:xlink="http://www.w3.org/1999/xlink" xlink:title="pronotal length" id="ABBRID0E64EM" xlink:type="simple">PL</abbrev> 0.9 mm, <abbrev xmlns:xlink="http://www.w3.org/1999/xlink" xlink:title="pronotal width at level of posterior margin" id="ABBRID0ED5EM" xlink:type="simple">PW</abbrev> 2.3 mm, <abbrev xmlns:xlink="http://www.w3.org/1999/xlink" xlink:title="pronotal length" id="ABBRID0EH5EM" xlink:type="simple">PL</abbrev>/<abbrev xmlns:xlink="http://www.w3.org/1999/xlink" xlink:title="pronotal width at level of posterior margin" id="ABBRID0EL5EM" xlink:type="simple">PW</abbrev> 0.39; <abbrev xmlns:xlink="http://www.w3.org/1999/xlink" xlink:title="minimum distance between eyes" id="ABBRID0EP5EM" xlink:type="simple">DBE</abbrev> 0.95 mm, <abbrev xmlns:xlink="http://www.w3.org/1999/xlink" xlink:title="minimum distance between eyes" id="ABBRID0ET5EM" xlink:type="simple">DBE</abbrev>/<abbrev xmlns:xlink="http://www.w3.org/1999/xlink" xlink:title="pronotal width at level of posterior margin" id="ABBRID0EX5EM" xlink:type="simple">PW</abbrev> 0.41.</p><p><bold><italic>Colouration</italic></bold>: Dorsally piceous, with yellowish red head and anterolateral pronotal angles, broad yellow basal band and large yellow apical spot on elytron (Fig. <xref ref-type="fig" rid="F5">16</xref>).</p><p>Head yellowish red, narrowly darker behind eyes. Pronotum piceous, with yellowish red anterior angles and narrowly on sides. Elytron piceous, with distinct, broad yellow basal band and large yellow apical spot. Scutellum yellowish red to piceous. Antennae, other head appendages, and pro- and mesolegs yellowish red, metalegs darker, all legs darker distally. Ventral side reddish brown. All specimens except for the holotype are teneral.</p><p><bold><italic>Surface sculpture</italic></bold>: Elytron with six dorsal striae but looks like with 5 dorsal striae due to stria 6 strongly reduced and weakly impressed; submarginal stria absent: 6+0 (Fig. <xref ref-type="fig" rid="F5">16</xref>).</p><p>Head without strioles, with distinct, relatively sparse punctation (spaces between punctures 1–5× size of punctures); punctures relatively fine (diameter of punctures more or less equal to diameter of microreticulation cells); microreticulation distinct. Pronotum without strioles, with punctation finer than on head and microreticulation distinct. Elytron with six dorsal striae, but stria 6 strongly reduced and weakly impressed, present as short stria or separate strioles only in apical 1/2 near stria 5; dorsal striae weakly impressed; striae 1 and 5 absent in basal 1/2; submarginal stria absent. Elytron with fine punctation and microreticulation.</p><p><bold><italic>Structures</italic></bold>: Head relatively broad. Pronotum trapezoid, its lateral margins slightly convergent anteriorly. Base of prosternum narrowly rounded anteriorly, distinctly convex medially; blade of prosternal process relatively narrow.</p><p><bold><italic>Male</italic></bold>: Protibia straight, not modified. Proclaws relatively long, slightly curved, subequal in length; anterior claw slightly thicker subapically than posterior one, with weak median incision of its inner margin. Median lobe of aedeagus with two lobes of dorsal sclerite covered with large, thick scale-like structures; left dorsal lobe slightly longer than right one, with apex broadly pointed and curved upwards, strong subapical crest, lateral margin concave apically, lateral groove, and with characteristic submedian knob-like modification; lobes of ventral sclerite partly sclerotised, subequal in length, long, partly visible in left lateral view; left ventral lobe with elongate, narrow sclerotised area, its apex pointed and curved; right ventral lobe more membranous, with apex pointed and slightly curved. Parameres with dense, relatively long setae occupying more than half of dorsal margin (Fig. <xref ref-type="fig" rid="F26">68</xref>).</p><p><bold><italic>Female</italic></bold>: Unknown.</p></tp:treatment-sec><tp:treatment-sec sec-type="variability" id="SECID0EMAFM"><title>Variability.</title><p>There is an insignificant variation in the elytral striation.</p></tp:treatment-sec><tp:treatment-sec sec-type="Affinities" id="SECID0ERAFM"><title>Affinities.</title><p>In body size and shape and dorsal colouration, the species is similar to <italic><tp:taxon-name><tp:taxon-name-part taxon-name-part-type="genus" reg="Austrelatus">A.</tp:taxon-name-part><tp:taxon-name-part taxon-name-part-type="species" reg="kebarensis">kebarensis</tp:taxon-name-part></tp:taxon-name></italic> sp. nov. but distinctly differs from it in its characteristic shape of the median lobe, with submedian knob-like modification of the left dorsal lobe, and only five complete dorsal elytral striae.</p></tp:treatment-sec><tp:treatment-sec sec-type="etymology" id="SECID0ECBFM"><title>Etymology.</title><p>The species is named after its type locality, Lake Yamur area. The name is an adjective in the nominative singular.</p></tp:treatment-sec><tp:treatment-sec sec-type="distribution" id="SECID0EHBFM"><title>Distribution.</title><p>Indonesia: West Papua Province: Kaimana Regency, Fakfak District. The species is known only from the type locality (Fig. <xref ref-type="fig" rid="F65">107</xref>).</p></tp:treatment-sec><tp:treatment-sec sec-type="habitat" id="SECID0ERBFM"><title>Habitat.</title><p>The species was collected in a forest pool.</p></tp:treatment-sec><tp:treatment-sec><!--Section generated to contain objects referenced in tp:taxon-treatment.--><fig id="F5" position="float" orientation="portrait"><object-id xmlns:xlink="http://www.w3.org/1999/xlink" content-type="doi" xlink:type="simple">10.3897/zookeys.1201.116131.figures16-19</object-id><object-id xmlns:xlink="http://www.w3.org/1999/xlink" content-type="arpha" xlink:type="simple">AF15D6C1-8CAF-5023-873D-1FDCA8D40BE2</object-id><label>Figures 16–19.</label><caption><p>Habitus and colouration of <bold>16</bold><italic><tp:taxon-name><tp:taxon-name-part taxon-name-part-type="genus" reg="Austrelatus">Austrelatus</tp:taxon-name-part><tp:taxon-name-part taxon-name-part-type="species" reg="yamurensis">yamurensis</tp:taxon-name-part></tp:taxon-name></italic> sp. nov., holotype <bold>17</bold><italic><tp:taxon-name><tp:taxon-name-part taxon-name-part-type="genus" reg="Austrelatus">A.</tp:taxon-name-part><tp:taxon-name-part taxon-name-part-type="species" reg="kebarensis">kebarensis</tp:taxon-name-part></tp:taxon-name></italic> sp. nov., holotype <bold>18</bold><italic><tp:taxon-name><tp:taxon-name-part taxon-name-part-type="genus" reg="Austrelatus">A.</tp:taxon-name-part><tp:taxon-name-part taxon-name-part-type="species" reg="luteomaculatus">luteomaculatus</tp:taxon-name-part></tp:taxon-name></italic> (Guignot, 1956), lectotype <bold>19</bold><italic><tp:taxon-name><tp:taxon-name-part taxon-name-part-type="genus" reg="Austrelatus">A.</tp:taxon-name-part><tp:taxon-name-part taxon-name-part-type="species" reg="luteomaculatus">luteomaculatus</tp:taxon-name-part></tp:taxon-name></italic>. Scale bar: 1 mm.</p></caption><graphic xmlns:xlink="http://www.w3.org/1999/xlink" xlink:href="zookeys-1201-001_article-116131__-g005.jpg" position="float" orientation="portrait" xlink:type="simple" id="oo_1044737.jpg"><uri content-type="original_file" xlink:type="simple">https://binary.pensoft.net/fig/1044737</uri></graphic></fig><fig id="F26" position="float" orientation="portrait"><object-id xmlns:xlink="http://www.w3.org/1999/xlink" content-type="doi" xlink:type="simple">10.3897/zookeys.1201.116131.figure68</object-id><object-id xmlns:xlink="http://www.w3.org/1999/xlink" content-type="arpha" xlink:type="simple">EF887AE8-E4FA-57C8-A51A-A046A8CC2C67</object-id><label>Figure 68.</label><caption><p><italic><tp:taxon-name><tp:taxon-name-part taxon-name-part-type="genus" reg="Austrelatus">Austrelatus</tp:taxon-name-part><tp:taxon-name-part taxon-name-part-type="species" reg="yamurensis">yamurensis</tp:taxon-name-part></tp:taxon-name></italic> sp. nov., holotype, median lobe <bold>A</bold> left lateral view <bold>B</bold> right lateral view <bold>C</bold> ventral view <bold>D</bold> left paramere in external view. Scale bar: 1 mm (<bold>A–C</bold>).</p></caption><graphic xmlns:xlink="http://www.w3.org/1999/xlink" xlink:href="zookeys-1201-001_article-116131__-g026.jpg" position="float" orientation="portrait" xlink:type="simple" id="oo_1044758.jpg"><uri content-type="original_file" xlink:type="simple">https://binary.pensoft.net/fig/1044758</uri></graphic></fig><fig id="F65" position="float" orientation="portrait"><object-id xmlns:xlink="http://www.w3.org/1999/xlink" content-type="doi" xlink:type="simple">10.3897/zookeys.1201.116131.figure107</object-id><object-id xmlns:xlink="http://www.w3.org/1999/xlink" content-type="arpha" xlink:type="simple">EC3A9286-B8CC-56A7-9504-2F20F304A4E3</object-id><label>Figure 107.</label><caption><p>Map of New Guinea showing distribution of 23 <italic><tp:taxon-name><tp:taxon-name-part taxon-name-part-type="genus" reg="Austrelatus">Austrelatus</tp:taxon-name-part></tp:taxon-name></italic> species and one subspecies.</p></caption><graphic xmlns:xlink="http://www.w3.org/1999/xlink" xlink:href="zookeys-1201-001_article-116131__-g065.jpg" position="float" orientation="portrait" xlink:type="simple" id="oo_1044797.jpg"><uri content-type="original_file" xlink:type="simple">https://binary.pensoft.net/fig/1044797</uri></graphic></fig></tp:treatment-sec></tp:taxon-treatment>
