# Supplementary material for: ﻿Revision of the Austrelatuspapuensis group with descriptions of 42 new species from New Guinea (Coleoptera, Dytiscidae, Copelatinae)
Source: Zookeys. 2024 May 10;1201:1–165. doi: 10.3897/zookeys.1201.116131 (PMC11101835; doi:10.3897/zookeys.1201.116131)
Supplement: XML Treatment for Austrelatus xanthocephalus nabirensis [file zookeys.1201.116131-treatment47.xml]

<!DOCTYPE tp:taxon-treatment
  PUBLIC "-//TaxonX//DTD Taxonomic Treatment Publishing DTD v0 20100105//EN" "tax-treatment-NSO.dtd">
<tp:taxon-treatment xmlns:tp="http://www.plazi.org/taxpub"><tp:treatment-meta><kwd-group><label>Taxon classification</label><kwd>
                <named-content content-type="kingdom">Animalia</named-content>
              </kwd><kwd>
                <named-content content-type="order">Coleoptera </named-content>
              </kwd><kwd>
                <named-content content-type="family">Dytiscidae</named-content>
              </kwd></kwd-group><mixed-citation publication-type="journal"><person-group><name><surname>Shaverdo</surname><given-names>Helena</given-names></name><name><surname>Hendrich</surname><given-names>Lars</given-names></name><name><surname>Surbakti</surname><given-names>Suriani</given-names></name><name><surname>Panjaitan</surname><given-names>Rawati</given-names></name><name><surname>Balke</surname><given-names>Michael</given-names></name></person-group><article-title>﻿Revision of the <italic><tp:taxon-name><tp:taxon-name-part taxon-name-part-type="genus" reg="Austrelatus">Austrelatus</tp:taxon-name-part><tp:taxon-name-part taxon-name-part-type="species" reg="papuensis">papuensis</tp:taxon-name-part></tp:taxon-name></italic> group with descriptions of 42 new species from New Guinea (<tp:taxon-name><tp:taxon-name-part taxon-name-part-type="order">Coleoptera</tp:taxon-name-part></tp:taxon-name>, <tp:taxon-name><tp:taxon-name-part taxon-name-part-type="family">Dytiscidae</tp:taxon-name-part></tp:taxon-name>, <tp:taxon-name><tp:taxon-name-part taxon-name-part-type="subfamily">Copelatinae</tp:taxon-name-part></tp:taxon-name>)</article-title><source>Zookeys</source><day>10</day><month>05</month><year>2024</year><volume>1201</volume><fpage>1</fpage><lpage>165</lpage><pub-id pub-id-type="doi">10.3897/zookeys.1201.116131</pub-id></mixed-citation></tp:treatment-meta><tp:nomenclature><label>﻿﻿46a.</label><tp:taxon-name>
              <object-id xmlns:xlink="http://www.w3.org/1999/xlink" content-type="arpha" xlink:type="simple">6E1D89D1-87A7-510D-9902-9BFB2DDE1705</object-id>
              <tp:taxon-name-part taxon-name-part-type="genus" reg="Austrelatus">Austrelatus</tp:taxon-name-part>
              <tp:taxon-name-part taxon-name-part-type="species" reg="xanthocephalus">xanthocephalus</tp:taxon-name-part>
              <tp:taxon-name-part taxon-name-part-type="subspecies" reg="nabirensis">nabirensis</tp:taxon-name-part>
              <object-id xmlns:xlink="http://www.w3.org/1999/xlink" content-type="zoobank" xlink:type="simple">https://zoobank.org/6E6BF65B-8692-427B-8067-63D2CE80F66F</object-id>
            </tp:taxon-name><tp:taxon-status xmlns:xlink="http://www.w3.org/1999/xlink" xlink:type="simple">ssp. nov.</tp:taxon-status><xref ref-type="fig" rid="F3">Figs 9</xref><xref ref-type="fig" rid="F3">, 10</xref><xref ref-type="fig" rid="F21">, 63</xref><xref ref-type="fig" rid="F65">, 107</xref><xref ref-type="fig" rid="F68">, 111</xref><xref ref-type="fig" rid="F68">, 112</xref><xref ref-type="fig" rid="F69">, 113</xref></tp:nomenclature><tp:treatment-sec sec-type="type locality" id="SECID0EDQGM"><title>Type locality.</title><p>Indonesia: Papua Province: Nabire Regency, road Nabire-Enarotali, 54<sup>th</sup> km, <named-content xmlns:xlink="http://www.w3.org/1999/xlink" content-type="dwc:verbatimCoordinates" xlink:type="simple"><named-content content-type="geo-json" specific-use="{&#34;type&#34;:&#34;Point&#34;,&#34;coordinates&#34;:[135.731833,-3.491833]}" id="NCID0EOQGM" xlink:type="simple">03°29.51'S, 135°43.91'E</named-content></named-content>, 750–800 m a.s.l.</p></tp:treatment-sec><tp:treatment-sec sec-type="type material" id="SECID0ETQGM"><title>Type material.</title><p><bold><italic>Holotype</italic></bold>: male “West New Guinea/Paniai Prov./IR 19 track Nabire-Ilaga km 54 Basecamp, 750–800m, 16.-27.7.1991 leg: Balke &amp; Hendrich” (<named-content xmlns:xlink="http://www.w3.org/1999/xlink" content-type="dwc:institutional_code" xlink:title="SNSB-Zoologische Staatssammlung München, Munich, Germany" xlink:href="http://grbio.org/institution/zoologische-staatssammlung" xlink:type="simple">ZSM</named-content>). <bold><italic>Paratypes</italic></bold>: 14 males, 12 females with the same label as the holotype (<named-content xmlns:xlink="http://www.w3.org/1999/xlink" content-type="dwc:institutional_code" xlink:title="Museum Zoologicum Bogoriense, Cibinong, West Java, Indonesia" xlink:href="http://grbio.org/institution/museum-zoologicum-bogoriense" xlink:type="simple">MZB</named-content>, <named-content xmlns:xlink="http://www.w3.org/1999/xlink" content-type="dwc:institutional_code" xlink:title="Naturhistorisches Museum Wien, Vienna, Austria" xlink:href="http://grbio.org/institution/naturhistorisches-museum-wien-0" xlink:type="simple">NHMW</named-content>, <named-content xmlns:xlink="http://www.w3.org/1999/xlink" content-type="dwc:institutional_code" xlink:title="SNSB-Zoologische Staatssammlung München, Munich, Germany" xlink:href="http://grbio.org/institution/zoologische-staatssammlung" xlink:type="simple">ZSM</named-content>). 11 males, 10 females “IRIAN JAYA: Paniai Prov. road Nabire – Ilaga, km 65, 29.8.1996, 250m (96 # 6)” (<named-content xmlns:xlink="http://www.w3.org/1999/xlink" content-type="dwc:institutional_code" xlink:title="Naturhistorisches Museum Wien, Vienna, Austria" xlink:href="http://grbio.org/institution/naturhistorisches-museum-wien-0" xlink:type="simple">NHMW</named-content>). 1 female “IRIAN JAYA: Nabire Prov., road Nabire – Ilaga, km 54, 26./27.8.1996, 750–800m (96 # 2)” (<named-content xmlns:xlink="http://www.w3.org/1999/xlink" content-type="dwc:institutional_code" xlink:title="Naturhistorisches Museum Wien, Vienna, Austria" xlink:href="http://grbio.org/institution/naturhistorisches-museum-wien-0" xlink:type="simple">NHMW</named-content>). 3 males “IRIAN JAYA: Nabire Prov., Nabire – Ilaga, km 54, 26.9.1997, 750m (# 4)” (<named-content xmlns:xlink="http://www.w3.org/1999/xlink" content-type="dwc:institutional_code" xlink:title="Naturhistorisches Museum Wien, Vienna, Austria" xlink:href="http://grbio.org/institution/naturhistorisches-museum-wien-0" xlink:type="simple">NHMW</named-content>). 1 male, 1 female “IRIAN JAYA: Nabire Prov., rd. Nabire - Ilaga, km 54, <named-content xmlns:xlink="http://www.w3.org/1999/xlink" content-type="dwc:verbatimCoordinates" xlink:type="simple"><named-content content-type="geo-json" specific-use="{&#34;type&#34;:&#34;Point&#34;,&#34;coordinates&#34;:[135.741944,-3.497500]}" id="NCID0E3SGM" xlink:type="simple">03°29'51"S 135°43'91"E</named-content></named-content> 750m, IV.1998”, “Restpfütze eines Baches” (<named-content xmlns:xlink="http://www.w3.org/1999/xlink" content-type="dwc:institutional_code" xlink:title="Naturhistorisches Museum Wien, Vienna, Austria" xlink:href="http://grbio.org/institution/naturhistorisches-museum-wien-0" xlink:type="simple">NHMW</named-content>). 4 males “Irian Jaya: Nabire distr., road Nabire-Ilaga, km 54, <named-content xmlns:xlink="http://www.w3.org/1999/xlink" content-type="dwc:verbatimCoordinates" xlink:type="simple"><named-content content-type="geo-json" specific-use="{&#34;type&#34;:&#34;Point&#34;,&#34;coordinates&#34;:[150.646667,-11.906667]}" id="NCID0EMTGM" xlink:type="simple">03.29'517"S 135.43'913"E</named-content></named-content>, 750m, iv.1998,” (<named-content xmlns:xlink="http://www.w3.org/1999/xlink" content-type="dwc:institutional_code" xlink:title="SNSB-Zoologische Staatssammlung München, Munich, Germany" xlink:href="http://grbio.org/institution/zoologische-staatssammlung" xlink:type="simple">ZSM</named-content>). 1 female “IRIAN JAYA: Nabire Prov. rd. Nabire – Ilaga, Km 35 Kali Cemara, 100m, 27.9.1997 (IR97#6)” (<named-content xmlns:xlink="http://www.w3.org/1999/xlink" content-type="dwc:institutional_code" xlink:title="Naturhistorisches Museum Wien, Vienna, Austria" xlink:href="http://grbio.org/institution/naturhistorisches-museum-wien-0" xlink:type="simple">NHMW</named-content>). 1 male “IRIAN JAYA: Paniai Prov. road Nabire – Ilaga, Km 54, 30.8.1996, 750m (96 # 9)” (<named-content xmlns:xlink="http://www.w3.org/1999/xlink" content-type="dwc:institutional_code" xlink:title="Naturhistorisches Museum Wien, Vienna, Austria" xlink:href="http://grbio.org/institution/naturhistorisches-museum-wien-0" xlink:type="simple">NHMW</named-content>). 1 female “IRIAN JAYA: Paniai Prov. road Nabire – Ilaga, Km 54, 10.9.1996, 800m (96 # 20)” (<named-content xmlns:xlink="http://www.w3.org/1999/xlink" content-type="dwc:institutional_code" xlink:title="Naturhistorisches Museum Wien, Vienna, Austria" xlink:href="http://grbio.org/institution/naturhistorisches-museum-wien-0" xlink:type="simple">NHMW</named-content>). 5 males, 7 females “IRIAN JAYA: Paniai Prov. road Nabire – Ilaga, km 54, 10.9.1996, 900m (96 # 19)” (<named-content xmlns:xlink="http://www.w3.org/1999/xlink" content-type="dwc:institutional_code" xlink:title="Naturhistorisches Museum Wien, Vienna, Austria" xlink:href="http://grbio.org/institution/naturhistorisches-museum-wien-0" xlink:type="simple">NHMW</named-content>). 1 female “IRIAN JAYA: Paniai Prov. road Nabire – Ilaga, km 80, 1.9.1996, 200m (96 # 10)” (<named-content xmlns:xlink="http://www.w3.org/1999/xlink" content-type="dwc:institutional_code" xlink:title="Naturhistorisches Museum Wien, Vienna, Austria" xlink:href="http://grbio.org/institution/naturhistorisches-museum-wien-0" xlink:type="simple">NHMW</named-content>). 6 males “W.-Neuguinea/Paniai Prov. Straße Nabire-Ilaga km 54 700m, 22.-25.9.1990/IR 11 leg: Balke &amp; Hendrich” (<named-content xmlns:xlink="http://www.w3.org/1999/xlink" content-type="dwc:institutional_code" xlink:title="SNSB-Zoologische Staatssammlung München, Munich, Germany" xlink:href="http://grbio.org/institution/zoologische-staatssammlung" xlink:type="simple">ZSM</named-content>). 2 males, 2 females “IR90-11: W. New Guinea, Trek Nabire-Ilaga, km55, 19–25.ix.1990, Balke” (<named-content xmlns:xlink="http://www.w3.org/1999/xlink" content-type="dwc:institutional_code" xlink:title="SNSB-Zoologische Staatssammlung München, Munich, Germany" xlink:href="http://grbio.org/institution/zoologische-staatssammlung" xlink:type="simple">ZSM</named-content>). 1 male “IR 19-W, New Guinea, Track Nabire-Ilaga KM 54, basecamp, 750–800m, 16.-27.vii.1991 Balke &amp; Hendrich leg.” (<named-content xmlns:xlink="http://www.w3.org/1999/xlink" content-type="dwc:institutional_code" xlink:title="SNSB-Zoologische Staatssammlung München, Munich, Germany" xlink:href="http://grbio.org/institution/zoologische-staatssammlung" xlink:type="simple">ZSM</named-content>). 4 males, 3 females “West New Guinea/Paniai Prov./IR 20 track Nabire-Ilaga KM 59, ca.750m, 18.7.1991 leg: Balke &amp; Hendrich” (<abbrev xmlns:xlink="http://www.w3.org/1999/xlink" content-type="institution" xlink:title="Collection of Lars Hendrich, Munich, Germany (property of NHMW)" id="ABBRID0EZVGM" xlink:type="simple">CLH</abbrev>, <named-content xmlns:xlink="http://www.w3.org/1999/xlink" content-type="dwc:institutional_code" xlink:title="SNSB-Zoologische Staatssammlung München, Munich, Germany" xlink:href="http://grbio.org/institution/zoologische-staatssammlung" xlink:type="simple">ZSM</named-content>). 3 males, 1 female “West New Guinea/Paniai Prov./IR 24 track Nabire-Ilaga km 54 Basecamp, 750m, 25.7.1991 leg: Balke &amp; Hendrich” (<named-content xmlns:xlink="http://www.w3.org/1999/xlink" content-type="dwc:institutional_code" xlink:title="SNSB-Zoologische Staatssammlung München, Munich, Germany" xlink:href="http://grbio.org/institution/zoologische-staatssammlung" xlink:type="simple">ZSM</named-content>). 2 male, 2 females “IR #91-7 (IR 24). West New Guinea, Nabire-Ilaga km 54, basecamp 750m, 25. &amp; 27.vii.1991, Balke” (<named-content xmlns:xlink="http://www.w3.org/1999/xlink" content-type="dwc:institutional_code" xlink:title="SNSB-Zoologische Staatssammlung München, Munich, Germany" xlink:href="http://grbio.org/institution/zoologische-staatssammlung" xlink:type="simple">ZSM</named-content>). 1 male, 1 female “IR 23-W. New Guinea, track Nabire-Ilaga KM 62, 250m, 24.vii.1991 Balke &amp; Hendrich leg.” (<named-content xmlns:xlink="http://www.w3.org/1999/xlink" content-type="dwc:institutional_code" xlink:title="SNSB-Zoologische Staatssammlung München, Munich, Germany" xlink:href="http://grbio.org/institution/zoologische-staatssammlung" xlink:type="simple">ZSM</named-content>). 15 males, 5 females “West New Guinea/Paniai Prov./IR 22 track Nabire-Ilaga km 62 250m, 24.7.1991, forest pools leg: Balke &amp; Hendrich” (<abbrev xmlns:xlink="http://www.w3.org/1999/xlink" content-type="institution" xlink:title="Collection of Lars Hendrich, Munich, Germany (property of NHMW)" id="ABBRID0E5WGM" xlink:type="simple">CLH</abbrev>, <named-content xmlns:xlink="http://www.w3.org/1999/xlink" content-type="dwc:institutional_code" xlink:title="SNSB-Zoologische Staatssammlung München, Munich, Germany" xlink:href="http://grbio.org/institution/zoologische-staatssammlung" xlink:type="simple">ZSM</named-content>). 6 males, 5 females “Indonesia: Papua, Road Nabire-Enarotali KM 55, 774m, 22.x.2011, <named-content xmlns:xlink="http://www.w3.org/1999/xlink" content-type="dwc:verbatimCoordinates" xlink:type="simple"><named-content content-type="geo-json" specific-use="{&#34;type&#34;:&#34;Point&#34;,&#34;coordinates&#34;:[135.731417,-3.496600]}" id="NCID0EOXGM" xlink:type="simple">03.29.796S 135.43.885E</named-content></named-content>, UNCEN team (PAP09)”, one male with an additional label with green text “5128” (<named-content xmlns:xlink="http://www.w3.org/1999/xlink" content-type="dwc:institutional_code" xlink:title="SNSB-Zoologische Staatssammlung München, Munich, Germany" xlink:href="http://grbio.org/institution/zoologische-staatssammlung" xlink:type="simple">ZSM</named-content>). 4 males, 2 females “Indonesia: Papua, Road Nabire-Enarotali KM 52, 555m, 23.x.2011, <named-content xmlns:xlink="http://www.w3.org/1999/xlink" content-type="dwc:verbatimCoordinates" xlink:type="simple"><named-content content-type="geo-json" specific-use="{&#34;type&#34;:&#34;Point&#34;,&#34;coordinates&#34;:[135.716183,-3.501783]}" id="NCID0E5XGM" xlink:type="simple">03.30.107S 135.42.971E</named-content></named-content>, UNCEN team (PAP17)” (<named-content xmlns:xlink="http://www.w3.org/1999/xlink" content-type="dwc:institutional_code" xlink:title="Museum Zoologicum Bogoriense, Cibinong, West Java, Indonesia" xlink:href="http://grbio.org/institution/museum-zoologicum-bogoriense" xlink:type="simple">MZB</named-content>, <abbrev xmlns:xlink="http://www.w3.org/1999/xlink" content-type="institution" xlink:title="Kelompok Serranga Papua Collection, UNCEN, Jayapura, Papua, Indonesia" id="ABBRID0ELYGM" xlink:type="simple">KSP</abbrev>, <named-content xmlns:xlink="http://www.w3.org/1999/xlink" content-type="dwc:institutional_code" xlink:title="SNSB-Zoologische Staatssammlung München, Munich, Germany" xlink:href="http://grbio.org/institution/zoologische-staatssammlung" xlink:type="simple">ZSM</named-content>). 1 male “Indonesia: Papua, Road Nabire-Enarotali KM 60, 640m, 22.x.2011, <named-content xmlns:xlink="http://www.w3.org/1999/xlink" content-type="dwc:verbatimCoordinates" xlink:type="simple"><named-content content-type="geo-json" specific-use="{&#34;type&#34;:&#34;Point&#34;,&#34;coordinates&#34;:[135.710183,-3.507900]}" id="NCID0E2YGM" xlink:type="simple">03.30.474S 135.42.611E</named-content></named-content>, UNCEN team (PAP10)” (<named-content xmlns:xlink="http://www.w3.org/1999/xlink" content-type="dwc:institutional_code" xlink:title="SNSB-Zoologische Staatssammlung München, Munich, Germany" xlink:href="http://grbio.org/institution/zoologische-staatssammlung" xlink:type="simple">ZSM</named-content>). 1 male “Indonesia: Papua, Road Nabire-Enarotali KM 62, 340m, 22.x.2011, <named-content xmlns:xlink="http://www.w3.org/1999/xlink" content-type="dwc:verbatimCoordinates" xlink:type="simple"><named-content content-type="geo-json" specific-use="{&#34;type&#34;:&#34;Point&#34;,&#34;coordinates&#34;:[135.713367,-3.528067]}" id="NCID0ELZGM" xlink:type="simple">03.31.684S 135.42.802E</named-content></named-content>, UNCEN team (PAP11)”, “5143” (<named-content xmlns:xlink="http://www.w3.org/1999/xlink" content-type="dwc:institutional_code" xlink:title="SNSB-Zoologische Staatssammlung München, Munich, Germany" xlink:href="http://grbio.org/institution/zoologische-staatssammlung" xlink:type="simple">ZSM</named-content>).</p></tp:treatment-sec><tp:treatment-sec sec-type="material" id="SECID0EYZGM"><title>Additional material.</title><p>1 male “IRIAN JAYA: Paniai Prov. road Nabire – Ilaga, km 54, 10.9.1996, 900m (96 # 19)” (<named-content xmlns:xlink="http://www.w3.org/1999/xlink" content-type="dwc:institutional_code" xlink:title="Naturhistorisches Museum Wien, Vienna, Austria" xlink:href="http://grbio.org/institution/naturhistorisches-museum-wien-0" xlink:type="simple">NHMW</named-content>).</p></tp:treatment-sec><tp:treatment-sec sec-type="description" id="SECID0EG1GM"><title>Description.</title><p><bold><italic>Body size and form</italic></bold>: Beetle medium-sized to large, with oblong-oval habitus (Figs <xref ref-type="fig" rid="F3">9</xref>, <xref ref-type="fig" rid="F3">10</xref>).</p><p><bold><italic>Measurements</italic></bold>: <abbrev xmlns:xlink="http://www.w3.org/1999/xlink" xlink:title="total length, measured from front of head to apex of elytra" id="ABBRID0EA2GM" xlink:type="simple">TL</abbrev> 6.1–7.1 mm, <abbrev xmlns:xlink="http://www.w3.org/1999/xlink" xlink:title="total length minus head length, measured from anterior margin of pronotum to apex of elytra" id="ABBRID0EE2GM" xlink:type="simple">TL-H</abbrev> 5.6–6.6 mm, <abbrev xmlns:xlink="http://www.w3.org/1999/xlink" xlink:title="maximum width of body measured at right angle to TL" id="ABBRID0EI2GM" xlink:type="simple">MW</abbrev> 2.9–3.5 mm, <abbrev xmlns:xlink="http://www.w3.org/1999/xlink" xlink:title="total length, measured from front of head to apex of elytra" id="ABBRID0EM2GM" xlink:type="simple">TL</abbrev>/<abbrev xmlns:xlink="http://www.w3.org/1999/xlink" xlink:title="maximum width of body measured at right angle to TL" id="ABBRID0EQ2GM" xlink:type="simple">MW</abbrev> 2.03–2.1; <abbrev xmlns:xlink="http://www.w3.org/1999/xlink" xlink:title="pronotal length" id="ABBRID0EU2GM" xlink:type="simple">PL</abbrev> 0.95–1.15 mm, <abbrev xmlns:xlink="http://www.w3.org/1999/xlink" xlink:title="pronotal width at level of posterior margin" id="ABBRID0EY2GM" xlink:type="simple">PW</abbrev> 2.6–3.05 mm, <abbrev xmlns:xlink="http://www.w3.org/1999/xlink" xlink:title="pronotal length" id="ABBRID0E32GM" xlink:type="simple">PL</abbrev>/<abbrev xmlns:xlink="http://www.w3.org/1999/xlink" xlink:title="pronotal width at level of posterior margin" id="ABBRID0EA3GM" xlink:type="simple">PW</abbrev> 0.36–0.38; <abbrev xmlns:xlink="http://www.w3.org/1999/xlink" xlink:title="minimum distance between eyes" id="ABBRID0EE3GM" xlink:type="simple">DBE</abbrev> 1.1–1.3 mm, <abbrev xmlns:xlink="http://www.w3.org/1999/xlink" xlink:title="minimum distance between eyes" id="ABBRID0EI3GM" xlink:type="simple">DBE</abbrev>/<abbrev xmlns:xlink="http://www.w3.org/1999/xlink" xlink:title="pronotal width at level of posterior margin" id="ABBRID0EM3GM" xlink:type="simple">PW</abbrev> 0.41–0.43. <bold><italic>Holotype</italic></bold>: <abbrev xmlns:xlink="http://www.w3.org/1999/xlink" xlink:title="total length, measured from front of head to apex of elytra" id="ABBRID0ET3GM" xlink:type="simple">TL</abbrev> 6.9 mm, <abbrev xmlns:xlink="http://www.w3.org/1999/xlink" xlink:title="total length minus head length, measured from anterior margin of pronotum to apex of elytra" id="ABBRID0EX3GM" xlink:type="simple">TL-H</abbrev> 6.2 mm, <abbrev xmlns:xlink="http://www.w3.org/1999/xlink" xlink:title="maximum width of body measured at right angle to TL" id="ABBRID0E23GM" xlink:type="simple">MW</abbrev> 3.3 mm, <abbrev xmlns:xlink="http://www.w3.org/1999/xlink" xlink:title="total length, measured from front of head to apex of elytra" id="ABBRID0E63GM" xlink:type="simple">TL</abbrev>/<abbrev xmlns:xlink="http://www.w3.org/1999/xlink" xlink:title="maximum width of body measured at right angle to TL" id="ABBRID0ED4GM" xlink:type="simple">MW</abbrev> 2.09; <abbrev xmlns:xlink="http://www.w3.org/1999/xlink" xlink:title="pronotal length" id="ABBRID0EH4GM" xlink:type="simple">PL</abbrev> 1.1 mm, <abbrev xmlns:xlink="http://www.w3.org/1999/xlink" xlink:title="pronotal width at level of posterior margin" id="ABBRID0EL4GM" xlink:type="simple">PW</abbrev> 2.9 mm, <abbrev xmlns:xlink="http://www.w3.org/1999/xlink" xlink:title="pronotal length" id="ABBRID0EP4GM" xlink:type="simple">PL</abbrev>/<abbrev xmlns:xlink="http://www.w3.org/1999/xlink" xlink:title="pronotal width at level of posterior margin" id="ABBRID0ET4GM" xlink:type="simple">PW</abbrev> 0.38; <abbrev xmlns:xlink="http://www.w3.org/1999/xlink" xlink:title="minimum distance between eyes" id="ABBRID0EX4GM" xlink:type="simple">DBE</abbrev> 1.2 mm, <abbrev xmlns:xlink="http://www.w3.org/1999/xlink" xlink:title="minimum distance between eyes" id="ABBRID0E24GM" xlink:type="simple">DBE</abbrev>/<abbrev xmlns:xlink="http://www.w3.org/1999/xlink" xlink:title="pronotal width at level of posterior margin" id="ABBRID0E64GM" xlink:type="simple">PW</abbrev> 0.41.</p><p><bold><italic>Colouration</italic></bold>: As in nominative subspecies: dorsally piceous, with reddish head and pronotal sides (Figs <xref ref-type="fig" rid="F3">9</xref>, <xref ref-type="fig" rid="F3">10</xref>).</p><p><bold><italic>Surface sculpture</italic></bold>: As in the nominative subspecies except for elytron usually without striae, with 3 rows of punctures or strioles, seldom with six dorsal striae; submarginal stria absent: (0–6)+0 (Figs <xref ref-type="fig" rid="F3">9</xref>, <xref ref-type="fig" rid="F3">10</xref>).</p><p><bold><italic>Structures</italic></bold>: As in the nominative subspecies.</p><p><bold><italic>Male</italic></bold>: Protibia modified: thinner proximally and broader medially and distally due to its curved ventral margin. Proclaws short, slightly curved, subequal in size and form. Median lobe of aedeagus and parameres as in the nominative subspecies except for left dorsal lobe never shorter than right lobe; it may be slightly longer than right lobe or of equal length (Fig. <xref ref-type="fig" rid="F21">63</xref>).</p><p><bold><italic>Female</italic></bold>: Dimorphic: as male, but with more numerous pronotal strioles and sometimes elytral strioles between puncture lines or striae, and matt forms.</p></tp:treatment-sec><tp:treatment-sec sec-type="variability" id="SECID0E16GM"><title>Variability.</title><p>There is an insignificant variation in the elytral striation: from all listed specimens, only seven have striated elytra. It is interesting that one male from the locality 96#19 (see “Additional material”) has shape of the median lobe different from those of the other males of the same locality: it is broader in ventral view and has very thin, forceps-like apexes of the dorsal sclerite lobes. The specimen also has striated elytra. It is most likely that this median lobe shape is a type of teratology or variation rather than this specimen being a new distinct species. However, more material from the area is necessary to clarify the matter.</p></tp:treatment-sec><tp:treatment-sec sec-type="Affinities" id="SECID0E66GM"><title>Affinities.</title><p>The subspecies differs from the nominative subspecies by its elytra without striae, modified male protibia, and larger size.</p></tp:treatment-sec><tp:treatment-sec sec-type="etymology" id="SECID0EEAHM"><title>Etymology.</title><p>The subspecies is named after Nabire Regency. The name is an adjective in the nominative singular.</p></tp:treatment-sec><tp:treatment-sec sec-type="distribution" id="SECID0EJAHM"><title>Distribution.</title><p>Indonesia: Papua Province. The subspecies is known only from the area of the Nabire-Enarotali road (Fig. <xref ref-type="fig" rid="F65">107</xref>).</p></tp:treatment-sec><tp:treatment-sec sec-type="habitat" id="SECID0ETAHM"><title>Habitat.</title><p>Most specimens around Nabire at km 54–62 of the Nabire-Ilaga track were collected in shallow (up to 20 cm water depth), shaded or at least partly shaded forest pools and puddles of different size, rich in rotten leaves and twigs (Figs <xref ref-type="fig" rid="F68">111</xref>–<xref ref-type="fig" rid="F69">113</xref>). Few specimens were also found in water-filled track hollows on forest tracks and puddles remained in dried up streambeds.</p></tp:treatment-sec><tp:treatment-sec><!--Section generated to contain objects referenced in tp:taxon-treatment.--><fig id="F3" position="float" orientation="portrait"><object-id xmlns:xlink="http://www.w3.org/1999/xlink" content-type="doi" xlink:type="simple">10.3897/zookeys.1201.116131.figures9-12</object-id><object-id xmlns:xlink="http://www.w3.org/1999/xlink" content-type="arpha" xlink:type="simple">3DDAF782-CC4F-5D8E-BA3D-FB762080BCB9</object-id><label>Figures 9–12.</label><caption><p>Habitus and colouration of <bold>9</bold><italic><tp:taxon-name><tp:taxon-name-part taxon-name-part-type="genus" reg="Austrelatus">Austrelatus</tp:taxon-name-part><tp:taxon-name-part taxon-name-part-type="species" reg="xanthocephalus">xanthocephalus</tp:taxon-name-part><tp:taxon-name-part taxon-name-part-type="subspecies" reg="nabirensis">nabirensis</tp:taxon-name-part></tp:taxon-name></italic> ssp. nov., holotype, without elytral striae <bold>10</bold><italic><tp:taxon-name><tp:taxon-name-part taxon-name-part-type="genus" reg="Austrelatus">A.</tp:taxon-name-part><tp:taxon-name-part taxon-name-part-type="species" reg="xanthocephalus">x.</tp:taxon-name-part><tp:taxon-name-part taxon-name-part-type="subspecies" reg="nabirensis">nabirensis</tp:taxon-name-part></tp:taxon-name></italic> ssp. nov., with elytral striae <bold>11</bold><italic><tp:taxon-name><tp:taxon-name-part taxon-name-part-type="genus" reg="Austrelatus">A.</tp:taxon-name-part><tp:taxon-name-part taxon-name-part-type="species" reg="bundunensis">bundunensis</tp:taxon-name-part></tp:taxon-name></italic> sp. nov., without elytral striae <bold>12</bold><italic><tp:taxon-name><tp:taxon-name-part taxon-name-part-type="genus" reg="Austrelatus">A.</tp:taxon-name-part><tp:taxon-name-part taxon-name-part-type="species" reg="bundunensis">bundunensis</tp:taxon-name-part></tp:taxon-name></italic> sp. nov., holotype, with elytral striae. Scale bars: 1 mm.</p></caption><graphic xmlns:xlink="http://www.w3.org/1999/xlink" xlink:href="zookeys-1201-001_article-116131__-g003.jpg" position="float" orientation="portrait" xlink:type="simple" id="oo_1044735.jpg"><uri content-type="original_file" xlink:type="simple">https://binary.pensoft.net/fig/1044735</uri></graphic></fig><fig id="F21" position="float" orientation="portrait"><object-id xmlns:xlink="http://www.w3.org/1999/xlink" content-type="doi" xlink:type="simple">10.3897/zookeys.1201.116131.figure63</object-id><object-id xmlns:xlink="http://www.w3.org/1999/xlink" content-type="arpha" xlink:type="simple">5EA4CFD2-A291-5696-8433-908A1D88CA46</object-id><label>Figure 63.</label><caption><p><italic><tp:taxon-name><tp:taxon-name-part taxon-name-part-type="genus" reg="Austrelatus">Austrelatus</tp:taxon-name-part><tp:taxon-name-part taxon-name-part-type="species" reg="xanthocephalus">xanthocephalus</tp:taxon-name-part><tp:taxon-name-part taxon-name-part-type="subspecies" reg="nabirensis">nabirensis</tp:taxon-name-part></tp:taxon-name></italic> ssp. nov., holotype, median lobe <bold>A</bold> left lateral view <bold>B</bold> right lateral view <bold>C</bold> ventral view <bold>D</bold> left paramere in external view. Scale bar: 1 mm (<bold>A–C</bold>).</p></caption><graphic xmlns:xlink="http://www.w3.org/1999/xlink" xlink:href="zookeys-1201-001_article-116131__-g021.jpg" position="float" orientation="portrait" xlink:type="simple" id="oo_1044753.jpg"><uri content-type="original_file" xlink:type="simple">https://binary.pensoft.net/fig/1044753</uri></graphic></fig><fig id="F65" position="float" orientation="portrait"><object-id xmlns:xlink="http://www.w3.org/1999/xlink" content-type="doi" xlink:type="simple">10.3897/zookeys.1201.116131.figure107</object-id><object-id xmlns:xlink="http://www.w3.org/1999/xlink" content-type="arpha" xlink:type="simple">EC3A9286-B8CC-56A7-9504-2F20F304A4E3</object-id><label>Figure 107.</label><caption><p>Map of New Guinea showing distribution of 23 <italic><tp:taxon-name><tp:taxon-name-part taxon-name-part-type="genus" reg="Austrelatus">Austrelatus</tp:taxon-name-part></tp:taxon-name></italic> species and one subspecies.</p></caption><graphic xmlns:xlink="http://www.w3.org/1999/xlink" xlink:href="zookeys-1201-001_article-116131__-g065.jpg" position="float" orientation="portrait" xlink:type="simple" id="oo_1044797.jpg"><uri content-type="original_file" xlink:type="simple">https://binary.pensoft.net/fig/1044797</uri></graphic></fig><fig id="F68" position="float" orientation="portrait"><object-id xmlns:xlink="http://www.w3.org/1999/xlink" content-type="doi" xlink:type="simple">10.3897/zookeys.1201.116131.figures111-112</object-id><object-id xmlns:xlink="http://www.w3.org/1999/xlink" content-type="arpha" xlink:type="simple">D2D919D1-5578-566D-838D-3F21264F8E8A</object-id><label>Figures 111, 112.</label><caption><p>Habitats of <italic><tp:taxon-name><tp:taxon-name-part taxon-name-part-type="genus" reg="Austrelatus">Austrelatus</tp:taxon-name-part><tp:taxon-name-part taxon-name-part-type="species" reg="xanthocephalus">xanthocephalus</tp:taxon-name-part><tp:taxon-name-part taxon-name-part-type="subspecies" reg="nabirensis">nabirensis</tp:taxon-name-part></tp:taxon-name></italic> ssp. nov. and <italic><tp:taxon-name><tp:taxon-name-part taxon-name-part-type="genus" reg="Austrelatus">A.</tp:taxon-name-part><tp:taxon-name-part taxon-name-part-type="species" reg="inconstans">inconstans</tp:taxon-name-part></tp:taxon-name></italic> sp. nov. Papua Province, Nabire Regency, track Nabire – Ilaga, km 54, shaded, temporary and small pools in primary rainforest, rich in rotten debris. Photographs by LH.</p></caption><graphic xmlns:xlink="http://www.w3.org/1999/xlink" xlink:href="zookeys-1201-001_article-116131__-g068.jpg" position="float" orientation="portrait" xlink:type="simple" id="oo_1044800.jpg"><uri content-type="original_file" xlink:type="simple">https://binary.pensoft.net/fig/1044800</uri></graphic></fig><fig id="F69" position="float" orientation="portrait"><object-id xmlns:xlink="http://www.w3.org/1999/xlink" content-type="doi" xlink:type="simple">10.3897/zookeys.1201.116131.figures113-114</object-id><object-id xmlns:xlink="http://www.w3.org/1999/xlink" content-type="arpha" xlink:type="simple">9D602E96-D6D9-5E79-9487-6324B06DF542</object-id><label>Figures 113, 114.</label><caption><p>Habitats of <italic><tp:taxon-name><tp:taxon-name-part taxon-name-part-type="genus" reg="Austrelatus">Austrelatus</tp:taxon-name-part></tp:taxon-name></italic> species <bold>113</bold><italic><tp:taxon-name><tp:taxon-name-part taxon-name-part-type="genus" reg="Austrelatus">A.</tp:taxon-name-part><tp:taxon-name-part taxon-name-part-type="species" reg="xanthocephalus">xanthocephalus</tp:taxon-name-part><tp:taxon-name-part taxon-name-part-type="subspecies" reg="nabirensis">nabirensis</tp:taxon-name-part></tp:taxon-name></italic> ssp. nov. and <italic><tp:taxon-name><tp:taxon-name-part taxon-name-part-type="genus" reg="Austrelatus">A.</tp:taxon-name-part><tp:taxon-name-part taxon-name-part-type="species" reg="inconstans">inconstans</tp:taxon-name-part></tp:taxon-name></italic> sp. nov.: Papua Province, Nabire Regency, track Nabire – Ilaga, km 54–62, exposed to sun, temporary puddle in rainforest clearing <bold>114</bold><italic><tp:taxon-name><tp:taxon-name-part taxon-name-part-type="genus" reg="Austrelatus">A.</tp:taxon-name-part><tp:taxon-name-part taxon-name-part-type="species" reg="maindai">maindai</tp:taxon-name-part></tp:taxon-name></italic> sp. nov.: Sarmi Regency, Tor River, Togonfo, water filled tree trunk. Photographs by MB.</p></caption><graphic xmlns:xlink="http://www.w3.org/1999/xlink" xlink:href="zookeys-1201-001_article-116131__-g069.jpg" position="float" orientation="portrait" xlink:type="simple" id="oo_1044801.jpg"><uri content-type="original_file" xlink:type="simple">https://binary.pensoft.net/fig/1044801</uri></graphic></fig></tp:treatment-sec></tp:taxon-treatment>
